# Supplementary material for: Genome-wide screen of cell-cycle regulators in normal and tumor cells identifies a differential response to nucleosome depletion
Source: Cell Cycle. 2016 Dec 8;16(2):189–99. doi: 10.1080/15384101.2016.1261765 (PMC5283814; doi:10.1080/15384101.2016.1261765)
Supplement: Supplementary files [file kccy-16-02-1261765-s001.zip]

Archive with 3 entries (3 files):
- SUPPLEMENTARY FIGURE LEGENDS.docx
- 2016CC7212R-s03.xlsx
- 2016CC7212R-s02.pdf
