# Supplementary material for: Genome-wide screen of cell-cycle regulators in normal and tumor cells identifies a differential response to nucleosome depletion
Source: Cell Cycle. 2016 Dec 8;16(2):189–99. doi: 10.1080/15384101.2016.1261765 (PMC5283814; doi:10.1080/15384101.2016.1261765)
Supplement: Supplementary files [file kccy-16-02-1261765-s001.zip › 2016CC7212R-s03.xlsx]

## Sheet: Table_S1
Table S1. Z-scores for all calculated parameters (sub-G1, G0/G1, S, G2/M and over-G2) in both cell lines U2OS and hTERT-RPE1 for 17095 gene targets.
Gene names, plate number, rows ans columns correspond to Qiagen library information.
Ensemble Transcript ID (release 52), Ensemble Gene ID (release 54), Associated Gene Names and HGNC symbols refers to genome assembly NCBI36 after sequences reannotation of siRNA Qiagen library.
								hTERT-RPE1 (z-score)					U2OS (z-score)
Gene Name	Plate number	Plate row	Plate column	Ensembl Transcript ID	Ensembl Gene ID	Associated Gene Name	HGNC symbol	cells number	G0/G1	S	G2/M	overG2	cells number	G0/G1	S	G2/M	overG2
CATSPER2	1	A	2	ENST00000321596	ENSG00000166762	CATSPER2	CATSPER2	0.0814156	0.272377	3.2152	-0.0999722	0.1007	3.62583	3.07414	1.32873	-1.43639	-0.95851
ZDHHC17	1	A	3	ENST00000334822	ENSG00000186908	ZDHHC17	ZDHHC17	3.39718	-0.754552	2.85865	0.579819	0.662263	2.79647	-0.933085	2.58097	0.472304	0.277279
USP8	1	A	4	ENST00000307179	ENSG00000138592	USP8	USP8	-2.42001	3.04227	-1.33221	-2.64303	-1.04843	0.794515	-3.14496	-0.987623	1.62574	2.09181
HMCN1	1	A	5	ENST00000271588	ENSG00000143341	HMCN1	HMCN1	-2.33931	-1.85414	-0.0775204	0.56493	2.7459	-2.16908	-0.0525198	-0.266582	0.948037	-0.420278
PRSS3	1	A	6	ENST00000379405	ENSG00000010438	PRSS3	PRSS3	1.39369	-4.66223	3.48558	3.98724	4.12398	1.43732	-2.17675	1.55078	2.40187	-0.580562
KCNJ5	1	A	7	ENST00000338350	ENSG00000120457	KCNJ5	KCNJ5	-1.28751	2.92144	0.169426	-2.05963	-1.34124	-1.95199	2.08696	-0.806062	0.098386	-1.10008
RLBP1	1	A	8	ENST00000394446	ENSG00000140522	RLBP1	RLBP1	-3.4362	-1.41644	-1.55558	-0.35586	5.08808	-1.04154	6.95316	-3.71537	-2.11618	-1.25075
NRP2	1	A	9	ENST00000357785	ENSG00000118257	NRP2	NRP2	-0.609259	-0.478097	1.48432	0.960026	-0.116216	-0.0844191	-1.36016	0.191183	2.13401	-1.06015
BCL2L1	1	A	10	ENST00000376060	ENSG00000171552	BCL2L1	BCL2L1	-0.83751	0.56099	0.766737	-1.07323	2.43584	-3.34164	-5.39462	-1.49479	3.27511	1.32896
CASP14	1	A	11	ENST00000221740	ENSG00000105141	CASP14	CASP14	-3.2875	3.25394	0.130298	-2.29921	-2.16646	-2.7365	0.388409	-0.297557	1.06088	-0.775629
CATSPER2	1	B	2	ENST00000321596	ENSG00000166762	CATSPER2	CATSPER2	7.13117	-1.83097	2.15408	2.64215	0.720739	2.87977	-0.636736	0.510465	1.39474	-0.351255
KTI12	1	B	3	ENST00000371614	ENSG00000198841	KTI12	KTI12	3.09168	2.14061	-0.682466	-1.38601	-0.140299	-0.107406	3.08792	-0.413582	-1.01897	-0.877736
XRCC2	1	B	4	ENST00000359321	ENSG00000196584	XRCC2	XRCC2	0.680596	3.22763	-1.58979	-2.44591	-1.24983	3.16911	1.17715	-1.63001	-0.934554	1.53852
MDH1	1	B	5	ENST00000394423	ENSG00000014641	MDH1	MDH1	8.71072	-2.08843	3.21713	1.9733	1.64154	1.19248	-1.68199	0.924104	0.810175	0.326124
LYPD1	1	B	6	ENST00000397463	ENSG00000150551	LYPD1	LYPD1	4.67454	-0.108174	0.921337	1.02783	-0.60276	-0.905096	6.44076	-2.2708	-1.34862	-2.30341
KCNJ16	1	B	8	ENST00000392671	ENSG00000153822	KCNJ16	KCNJ16	-0.324085	4.35984	-2.20839	-3.55089	-2.38954	-3.20905	0.282319	-0.619246	0.686651	-0.253648
SERPINB4	1	B	9	ENST00000283752	ENSG00000057149	SERPINB4	SERPINB4	-2.06374	-0.939903	-0.417664	0.4244	5.19986	0.380797	5.49166	-0.417806	-2.31518	-0.728093
CHRNG	1	B	10	ENST00000389494	ENSG00000196811	CHRNG	CHRNG	-1.82386	4.29975	-2.93011	-2.42919	-2.96968	-2.60233	-0.122314	-1.88648	2.09452	0.013613
NUP153	1	B	11	ENST00000262077	ENSG00000124789	NUP153	NUP153	-1.08241	4.26056	-2.69842	-3.52232	-1.30306	-3.48788	0.890222	-2.80171	1.31047	-1.85886
ASGR1	1	C	2	ENST00000269299	ENSG00000141505	ASGR1	ASGR1	-0.90253	-0.669711	-2.48551	1.03609	2.86107	-2.0758	1.51542	-2.41163	0.042784	0.0751139
ZNF398	1	C	3	ENST00000335901	ENSG00000197024	ZNF398	ZNF398	0.630625	0.486631	0.932596	-0.561943	0.438171	-0.842154	-3.83535	2.17678	1.32395	1.0476
FNDC3B	1	C	4	ENST00000336824	ENSG00000075420	FNDC3B	FNDC3B	1.6687	-1.65757	2.31129	1.23088	2.35929	-0.963361	-6.75908	-1.01112	1.46115	4.68741
SLAMF7	1	C	5	ENST00000368043	ENSG00000026751	SLAMF7	SLAMF7	2.39333	-4.7363	4.78447	4.80802	0.369636	2.33745	-0.170086	0.345286	0.0588087	0.834107
TICAM1	1	C	6	ENST00000248244	ENSG00000127666	TICAM1	TICAM1	1.7005	1.53614	0.194576	-1.49953	-0.920385	-2.74832	1.82509	0.174119	-1.34482	0.779531
KIAA0317	1	C	8	ENST00000356357	ENSG00000119682	KIAA0317	KIAA0317	-0.268389	1.87343	-1.48682	-0.286586	-2.56137	-3.10566	0.336243	-0.0782695	-0.0982607	0.226215
CARD11	1	C	9	ENST00000355508	ENSG00000198286	CARD11	CARD11	6.18581	-2.10712	2.90162	1.45773	2.75765	2.01246	0.439968	1.57919	-0.162537	-0.0621905
ABCE1	1	C	10	ENST00000296577	ENSG00000164163	ABCE1	ABCE1	-1.3319	-2.61873	9.40476	1.42194	0.183631	-0.0984764	4.17261	0.828288	-1.47083	-1.64638
TXNDC12	1	C	11	ENST00000371626	ENSG00000117862	TXNDC12	TXNDC12	-0.399617	-2.42363	2.8039	2.95725	-0.706513	0.558815	1.86872	0.696065	-1.18025	0.015361
IL8	1	D	2	ENST00000401931	ENSG00000169429	IL8	IL8	-0.121642	1.04141	-0.573257	0.318045	-2.36393	0.204742	3.23199	-0.801895	-0.244983	-1.3963
RASSF5	1	D	3	ENST00000304534	ENSG00000136653	RASSF5	RASSF5	6.90657	-3.08561	4.31972	3.06887	2.15858	1.33556	-4.7778	2.25639	3.33584	0.243885
SLC6A15	1	D	4	ENST00000318721	ENSG00000072041	SLC6A15	SLC6A15	5.18457	-2.46722	2.68719	2.91038	0.676953	1.42747	-4.7641	2.66871	2.90687	0.00340661
MGAT1	1	D	5	ENST00000393340	ENSG00000131446	MGAT1	MGAT1	-2.71444	-1.82726	-0.843106	3.75814	-0.435397	-2.01396	-0.983475	0.598564	1.86846	-0.63494
LYNX1	1	D	7	ENST00000335822	ENSG00000180155	LYNX1	LYNX1	3.01077	3.46349	-0.825886	-2.32978	-2.10677	9.09034	1.34265	1.62061	-1.03476	-0.540907
GAB1	1	D	8	ENST00000262995	ENSG00000109458	GAB1	GAB1	-0.752436	0.428957	0.667252	0.6706	-1.33614	-3.60144	6.56664	-3.09739	-1.51104	-3.13763
AFM	1	D	9	ENST00000226355	ENSG00000079557	AFM	AFM	-3.10751	4.47112	-2.83051	-3.22989	-2.1617	-1.1456	7.89191	0.697455	-3.43761	-2.50979
CD79A	1	E	2	ENST00000221972	ENSG00000105369	CD79A	CD79A	2.63843	-2.96354	3.80464	2.76389	1.35104	0.580236	-1.56896	0.17904	2.24897	-1.15063
ABCC3	1	E	3	ENST00000285238	ENSG00000108846	ABCC3	ABCC3	-1.49023	1.79103	-0.904915	-2.13651	1.36948	-1.97328	-3.03989	-0.251723	0.675404	1.31386
GABRA3	1	E	4	ENST00000370311	ENSG00000011677	GABRA3	GABRA3	-2.69543	-0.511051	-2.76339	2.30172	0.779245	-2.44103	2.0081	-3.98753	-0.373995	1.3202
METTL11B	1	E	5	ENST00000367764	ENSG00000203740	METTL11B	METTL11B	-1.12592	-0.22733	-2.33619	2.6635	-2.68744	-1.94186	-0.716715	0.114382	1.12087	-0.310402
BPIL3	1	E	6	ENST00000349552	ENSG00000167104	BPIL3	BPIL3	-1.32176	1.77045	-1.36677	-1.4623	0.209831	-2.38643	5.31847	-2.71608	-2.55554	0.446884
PSMB7	1	E	7	ENST00000259457	ENSG00000136930	PSMB7	PSMB7	-1.63205	-2.00215	-2.59492	2.98252	1.92852	-2.62524	-2.02151	-4.18645	1.90328	1.36788
SLC7A6	1	E	8	ENST00000379152	ENSG00000103064	SLC7A6	SLC7A6	-1.6978	-2.55612	-2.10047	0.848345	6.34795	-1.44939	-1.88474	-3.8591	-0.60668	3.87687
TRIM50	1	E	9	ENST00000333149	ENSG00000146755	TRIM50	TRIM50	-0.362208	-1.95712	0.176089	1.88981	2.87671	-0.496394	-1.44841	-0.385999	1.24813	0.155083
TRIP6	1	E	10	ENST00000200457	ENSG00000087077	TRIP6	TRIP6	0.757678	2.57517	-1.41437	-1.24563	-1.22956	1.01053	-2.62081	0.584366	1.45531	0.89624
TGM4	1	E	11	ENST00000396022	ENSG00000163810	TGM4	TGM4	-1.46419	-0.375865	-1.26933	0.0211521	3.50588	-1.73638	-7.52232	-2.03998	2.18195	4.85758
DNAH11	1	F	2	ENST00000328843	ENSG00000105877	DNAH11	DNAH11	2.10922	1.88473	0.765842	-1.41137	-1.93655	4.1626	-0.0197185	1.87204	-0.839994	0.951238
SELS	1	F	3	ENST00000254188	ENSG00000131871	AC023024.6	0	3.21777	0.289793	2.96164	0.21653	-1.87839	2.54554	2.95127	2.30335	-1.2049	-2.1842
NF2	1	F	4	ENST00000403435	ENSG00000186575	NF2	NF2	1.0312	1.11719	0.714628	0.125521	-2.79739	2.17775	1.78357	2.47242	-0.449153	-2.09414
NEUROD6	1	F	5	ENST00000297142	ENSG00000164600	NEUROD6	NEUROD6	-1.31725	2.56125	-1.04882	-1.64776	-2.6325	2.177	7.204	-2.1093	-3.00413	-1.50327
CD244	1	F	6	ENST00000368032	ENSG00000122223	CD244	CD244	3.39434	-2.43905	3.89709	2.98192	-0.194999	2.70608	-1.29895	0.626244	1.61926	-0.466468
RNF6	1	F	8	ENST00000339626	ENSG00000127870	RNF6	RNF6	-0.775745	2.48834	0.744498	-1.79864	-2.58021	-1.02011	6.00444	-1.37857	-2.04505	-2.13315
PSENEN	1	F	9	ENST00000222266	ENSG00000205155	PSENEN	PSENEN	-0.552847	1.92655	0.630795	-1.21562	-2.15212	1.36585	1.03495	1.25855	-0.206931	-0.431031
APTX	1	F	10	ENST00000309615	ENSG00000137074	APTX	APTX	-0.254816	1.02534	-0.97968	-0.430109	-0.128825	1.95117	-0.864284	0.647201	0.19424	1.05774
RAD23A	1	F	11	ENST00000316856	ENSG00000179262	RAD23A	RAD23A	1.16935	1.22092	-2.27955	-0.332526	0.0594361	-0.446949	-3.76886	-1.76696	4.57692	-1.26969
PCDH21	1	G	2	ENST00000372117	ENSG00000148600	PCDH21	PCDH21	3.16738	-0.297099	3.26119	0.0580875	0.315843	7.97018	2.43692	1.55681	-2.08691	0.0235121
C17orf60	1	G	3	ENST00000332935	ENSG00000183308	C17orf60	C17orf60	3.85249	-0.338759	2.19469	0.581012	0.175727	7.78967	3.13376	1.69205	-1.40626	-1.08845
NF2	1	G	4	ENST00000403999	ENSG00000186575	NF2	NF2	4.91636	-1.85013	3.86658	1.76968	0.764796	0.398715	-1.36404	2.12608	0.226487	0.106958
LPAL2	1	G	6	ENST00000335388	ENSG00000213071	LPAL2	LPAL2	-0.818081	0.69974	-2.07047	-0.798228	1.53463	3.0448	1.03154	0.460422	-0.857614	0.484845
IL4R	1	G	7	ENST00000170630	ENSG00000077238	IL4R	IL4R	-1.06323	1.49005	-0.998787	-0.491523	-0.485016	2.56091	5.20054	-2.25859	-0.839883	-2.02102
CLEC4G	1	G	8	ENST00000328853	ENSG00000182566	CLEC4G	CLEC4G	-0.410109	3.3378	-1.31197	-2.00897	-3.27999	0.997494	5.46702	-2.59432	-1.71604	-1.03091
RAD50	1	G	10	ENST00000265335	ENSG00000113522	RAD50	RAD50	1.76451	-3.7357	5.0925	3.26134	0.780133	4.16432	3.83384	0.99193	-1.54316	-1.52868
GDF3	1	G	11	ENST00000329913	ENSG00000184344	GDF3	GDF3	2.63421	3.29315	-1.13639	-2.16924	-2.1484	2.77768	5.12188	-3.06971	-1.29163	-1.37393
RGS13	1	H	2	ENST00000391995	ENSG00000127074	RGS13	RGS13	-3.42144	4.13694	-2.17821	-3.70101	-1.96211	-1.5468	1.38229	0.0406967	-1.3386	-0.191288
RAB23	1	H	3	ENST00000344445	ENSG00000112210	RAB23	RAB23	-0.110064	-4.05295	3.28915	1.48387	5.78645	2.15955	-1.41407	0.943335	0.397538	0.953475
RNF144A	1	H	4	ENST00000320892	ENSG00000151692	RNF144A	RNF144A	2.78184	-1.73349	1.44477	2.40275	1.79812	-0.672341	-2.83114	1.91619	1.75123	0.498055
MAN2A2	1	H	5	ENST00000360468	ENSG00000196547	MAN2A2	MAN2A2	2.51365	-2.60025	4.3081	2.04886	1.52438	-1.10735	1.11971	0.452945	-1.18627	0.153424
ADSL	1	H	6	ENST00000216194	ENSG00000100357	ADSL	ADSL	2.18708	-3.25467	3.60099	3.08498	1.98186	-0.889335	-4.62994	1.44785	3.27731	0.253811
MAF	1	H	7	ENST00000326043	ENSG00000178573	MAF	MAF	0.742958	-1.77818	0.959267	1.8474	1.87756	-2.26258	0.188628	-1.41543	1.09428	-0.400999
FBXO6	1	H	8	ENST00000376753	ENSG00000116663	FBXO6	FBXO6	-2.82073	5.53862	-2.43356	-3.99254	-3.73107	-0.241931	2.85752	-1.85663	0.760153	-1.5544
GJB6	1	H	9	ENST00000400066	ENSG00000121742	GJB6	GJB6	-0.320203	2.00199	-1.63757	-1.50277	-0.1068	0.746454	-1.3225	2.21286	-0.122172	0.999245
MSX2	1	H	10	ENST00000239243	ENSG00000120149	MSX2	MSX2	-0.0932715	1.56066	-1.30782	-0.643126	0.800344	0.596566	-2.41486	2.12379	-0.400384	3.00629
WAS	1	H	11	ENST00000376701	ENSG00000015285	WAS	WAS	-2.97201	4.7976	-2.43443	-3.63893	-2.84261	-3.07635	-1.1054	-4.31569	1.32429	2.37244
ELA2A	2	A	2	ENST00000375924	ENSG00000142615	RP11-265F14.1	0	7.22023	-3.54437	5.13606	2.51694	2.61045	-1.42144	-8.65038	-0.823745	4.10137	4.81018
D4S234E	2	A	3	ENST00000397958	ENSG00000168824	AC110814.2	0	-0.0795343	-1.29696	1.59783	0.143491	3.08724	-0.434566	-5.37575	0.133959	0.481171	4.21922
IGF2	2	A	4	ENST00000337883	ENSG00000167244	IGF2	IGF2	0.26016	-0.455857	0.0845227	-0.335156	3.32562	3.58829	1.75368	0.631797	-1.02947	0.0450206
HDAC9	2	A	5	ENST00000341009	ENSG00000048052	HDAC9	HDAC9	0.132625	0.32485	-1.12439	-0.520135	0.713978	-2.49564	-1.94201	-1.67391	0.741892	1.04976
CTNND2	2	A	6	ENST00000304623	ENSG00000169862	CTNND2	CTNND2	0.675803	-2.36931	3.54955	0.788703	5.18949	-0.675043	-4.40349	-0.699078	1.12627	3.5803
USP24	2	A	7	ENST00000294383	ENSG00000162402	USP24	USP24	0.698663	-3.18943	3.39613	2.83683	3.77743	-1.50831	1.79938	-3.10807	0.438503	-0.427869
TNFSF13B	2	A	8	ENST00000375887	ENSG00000102524	TNFSF13B	TNFSF13B	1.13832	-2.14594	3.01364	1.29172	2.05244	1.63217	-0.103696	-0.77577	0.123953	0.330537
PDCD6IP	2	A	9	ENST00000307296	ENSG00000170248	PDCD6IP	PDCD6IP	0.798857	-2.56645	2.13908	1.44619	4.29748	-2.75556	-3.58167	0.984115	1.47924	-0.0692008
USP45	2	A	10	ENST00000392738	ENSG00000123552	USP45	USP45	-2.38609	0.824813	-1.12366	0.735189	-1.48211	-1.93192	5.57807	-3.6183	-0.795511	-2.19694
DDX54	2	A	11	ENST00000306014	ENSG00000123064	DDX54	DDX54	-0.64769	4.27055	-3.13411	-4.05246	-1.80321	-3.63862	5.0556	0.105463	-2.78566	-1.94055
SOCS1	2	B	2	ENST00000332029	ENSG00000185338	SOCS1	SOCS1	3.71153	-0.485531	0.793325	0.352499	0.74688	2.5011	2.3804	-1.90855	-1.23571	0.803534
SIM1	2	B	3	ENST00000262901	ENSG00000112246	SIM1	SIM1	1.37102	0.405606	-0.59025	-0.632751	0.722371	-1.29062	-0.825466	1.92633	0.658969	-1.17438
TSLP	2	B	4	ENST00000379706	ENSG00000145777	TSLP	TSLP	0.791372	2.46069	-1.2619	-1.78004	-3.00834	2.84959	-0.247896	0.988546	0.409953	-0.231718
KIF23	2	B	5	ENST00000352331	ENSG00000137807	KIF23	KIF23	-2.14708	-12.3506	1.50162	8.19013	3.82535	-2.35832	-11.9156	-2.61525	0.867246	15.8348
GRIN2A	2	B	6	ENST00000396573	ENSG00000183454	GRIN2A	GRIN2A	0.2059	2.44741	-0.749065	-2.40204	-0.367646	1.25954	2.96388	-1.92601	-1.75069	0.481116
ADAM9	2	B	7	ENST00000379917	ENSG00000168615	ADAM9	ADAM9	6.46549	-3.0975	4.06842	2.82202	2.41616	-1.4845	-5.01604	0.693437	3.47641	1.43283
C2orf28	2	B	8	ENST00000405489	ENSG00000138085	C2orf28	C2orf28	-2.70443	-0.0330934	-3.97427	1.72205	0.293092	-3.68192	4.11504	0.0682086	-3.09039	-0.874165
APP	2	B	9	ENST00000358918	ENSG00000142192	APP	APP	-2.54619	-2.50778	-3.41771	1.52239	9.24235	-3.46233	4.56469	-1.7437	-0.8263	-2.45642
USP45	2	B	10	ENST00000369233	ENSG00000123552	USP45	USP45	1.0599	-1.9403	0.916872	0.798599	5.18389	-0.306657	0.701711	0.372573	0.863739	-1.18998
TRMT1	2	B	11	ENST00000357720	ENSG00000104907	TRMT1	TRMT1	3.40168	2.12242	-0.676412	-2.51472	-0.993223	-1.25491	2.86259	0.976955	-1.75712	-1.218
PLXNC1	2	C	2	ENST00000258526	ENSG00000136040	PLXNC1	PLXNC1	2.15793	1.01478	-0.0551684	-1.39872	-0.35893	-2.49977	-4.61177	-1.14038	1.19091	2.35176
GNRH1	2	C	3	ENST00000276414	ENSG00000147437	GNRH1	GNRH1	3.88462	-3.60173	4.7484	2.61502	3.01322	0.827156	-0.973181	1.00693	1.03687	-1.00114
SORBS1	2	C	4	ENST00000393945	ENSG00000095637	SORBS1	SORBS1	2.95723	-4.06198	8.16543	2.44148	2.64072	0.330241	-2.27771	1.86364	0.80852	0.243488
UBQLN2	2	C	5	ENST00000338222	ENSG00000188021	UBQLN2	UBQLN2	-0.501301	2.80277	-1.23976	-2.82792	-1.60339	-0.728479	2.64144	-2.47907	-0.946692	-0.309126
TSPAN7	2	C	6	ENST00000378482	ENSG00000156298	TSPAN7	TSPAN7	-0.237551	1.8931	-0.318339	-2.33562	-0.0166497	0.127656	3.20634	-1.17964	-1.28524	-0.949672
AIP	2	C	7	ENST00000279146	ENSG00000110711	AIP	AIP	0.911716	0.771535	-0.304988	-0.503592	-1.15866	-0.322094	6.68253	-1.95719	-3.14674	-1.32144
IL11RA	2	C	8	ENST00000318041	ENSG00000137070	IL11RA	IL11RA	4.40999	0.708648	0.491001	-1.64819	0.996003	4.24187	-0.172324	2.40265	-0.316486	-0.484812
GSR	2	C	9	ENST00000221130	ENSG00000104687	GSR	GSR	1.03903	3.37335	-1.2244	-3.73967	-1.27392	2.61424	2.02983	0.475341	-1.214	-0.220182
FKBP3	2	C	10	ENST00000396062	ENSG00000100442	FKBP3	FKBP3	-2.38593	-3.10664	-1.84687	2.08603	7.64931	-1.42254	3.03002	-2.13066	-2.44824	1.66911
NRG2	2	C	11	ENST00000289422	ENSG00000158458	NRG2	NRG2	-1.45816	3.20637	-2.0567	-3.32617	-1.89592	-1.5586	-0.594543	0.338094	0.340319	0.193685
SLC25A43	2	D	2	ENST00000326714	ENSG00000077713	SLC25A43	SLC25A43	0.0139306	-1.85656	0.898997	3.34587	-1.05937	-1.92884	-8.98245	-2.2095	3.85018	8.72379
SLC5A5	2	D	3	ENST00000222248	ENSG00000105641	SLC5A5	SLC5A5	2.34554	0.386757	0.881004	-0.158543	-1.93539	2.61321	-4.40735	0.203062	2.7146	1.11311
RNF141	2	D	4	ENST00000265981	ENSG00000110315	RNF141	RNF141	0.839625	4.41394	-2.66818	-4.56278	-3.0236	-1.15602	0.21726	0.520733	-0.796228	-0.48091
MTA1	2	D	5	ENST00000331320	ENSG00000182979	MTA1	MTA1	-0.472844	1.87387	-3.16691	-1.99772	0.450948	-1.15051	-2.70536	-0.192831	1.25118	1.26048
MLL	2	D	6	ENST00000328469	ENSG00000118058	MLL	MLL	0.924268	1.77943	-1.48633	-1.88401	-0.189078	0.134909	-0.802166	-0.116118	-0.47694	2.17849
CACNB3	2	D	7	ENST00000301050	ENSG00000167535	CACNB3	CACNB3	0.957473	0.432313	-0.748284	0.541497	-2.50909	-1.49888	-1.6718	1.9174	1.49043	-1.38443
BARD1	2	D	9	ENST00000260947	ENSG00000138376	BARD1	BARD1	0.277436	1.82761	0.343814	-1.8848	-2.69453	1.37859	4.93438	-2.09776	-1.83767	-1.42118
CD207	2	D	10	ENST00000410009	ENSG00000116031	CD207	CD207	1.78702	-0.830694	1.27563	1.25167	-0.338477	0.107309	-0.619292	0.746905	1.27871	-0.0501238
C12orf48	2	D	11	ENST00000392911	ENSG00000185480	C12orf48	C12orf48	-2.39821	-0.178672	-2.47463	-0.813715	4.32794	-2.03604	4.92882	-0.408465	-2.36027	-2.24756
GYPC	2	E	2	ENST00000259254	ENSG00000136732	GYPC	GYPC	0.259809	-5.25714	1.71593	7.27075	-1.90778	1.28836	-3.67023	2.21409	2.14102	-0.106863
SHH	2	E	3	ENST00000297261	ENSG00000164690	SHH	SHH	0.468	2.56433	-1.49294	-2.73254	-1.43234	-2.6704	-1.72827	2.66995	0.481494	-1.01121
GDF11	2	E	4	ENST00000257868	ENSG00000135414	GDF11	GDF11	0.290245	-1.39784	3.68518	0.579867	0.649676	-0.11366	0.583779	0.550638	-0.795967	0.34502
CACNA2D1	2	E	5	ENST00000356253	ENSG00000153956	CACNA2D1	CACNA2D1	-1.0923	-2.29483	2.12039	0.312189	4.27166	0.860761	1.49775	-2.84654	-2.44417	2.62921
CTSO	2	E	6	ENST00000281527	ENSG00000151792	CTSO	CTSO	4.60419	-0.522684	2.91881	-0.0831487	0.116132	1.01322	-1.56345	1.64012	0.178867	0.561359
FH	2	E	7	ENST00000366560	ENSG00000091483	FH	FH	4.15299	0.61198	-0.359341	-1.19504	0.902959	-0.416629	-6.29496	0.346783	3.80478	0.989974
IRF2	2	E	8	ENST00000393593	ENSG00000168310	IRF2	IRF2	0.826737	-1.91074	2.63825	1.70248	-0.282637	2.22045	2.33435	0.543038	-0.511683	-2.29624
ATP6V1A	2	E	9	ENST00000273398	ENSG00000114573	ATP6V1A	ATP6V1A	-0.920164	1.23532	0.367216	-1.81903	0.135777	-2.15308	7.30374	-0.926295	-3.57876	-2.8221
KIAA0999	2	E	10	ENST00000375300	ENSG00000160584	AP006216.9	0	3.48381	-0.734367	2.71399	0.157071	2.84751	-2.91485	-3.17552	-2.47694	-0.548299	4.59036
NCR2	2	E	11	ENST00000373086	ENSG00000096264	NCR2	NCR2	-0.0463477	3.18857	-2.11088	-3.66725	-1.98168	3.1152	-0.161805	2.04554	-0.145442	-0.668184
WNT1	2	F	2	ENST00000293549	ENSG00000125084	WNT1	WNT1	1.04804	0.0287542	2.01561	-0.658593	-1.29188	2.83475	-1.07837	2.05281	1.06416	-0.813199
ACLY	2	F	3	ENST00000401700	ENSG00000131473	ACLY	ACLY	0.797596	1.00017	1.29878	-1.14653	-2.08635	0.558405	1.32487	-0.516025	-0.496849	-0.381431
TNFAIP6	2	F	4	ENST00000243347	ENSG00000123610	TNFAIP6	TNFAIP6	-1.55824	0.78048	-1.08904	-0.702237	-1.5447	-1.95129	-4.50162	-2.12238	2.7508	3.48045
HECTD3	2	F	5	ENST00000372172	ENSG00000126107	HECTD3	HECTD3	2.58864	-1.03259	2.3543	1.02652	-0.902357	5.01559	0.120267	-0.557249	1.29523	-1.15253
TLR1	2	F	6	ENST00000308979	ENSG00000174125	TLR1	TLR1	-1.14762	1.2143	-0.102619	-1.24883	-2.51964	4.4028	3.86997	-0.269019	-1.77301	-1.59869
ATP4A	2	F	7	ENST00000262623	ENSG00000105675	ATP4A	ATP4A	-0.737845	4.12439	-2.22412	-3.66675	-3.28341	-1.35116	3.07745	-3.88873	-0.634033	-0.428413
TAF15	2	F	8	ENST00000311979	ENSG00000172660	TAF15	TAF15	-0.501673	2.21829	-0.829609	-2.42779	-0.821706	3.27081	0.0531316	0.601484	-0.185327	-0.320067
HIF1AN	2	F	9	ENST00000299163	ENSG00000166135	HIF1AN	HIF1AN	-3.4317	4.00576	-3.10237	-3.69752	-2.87525	-3.50462	7.49168	-1.85526	-3.71196	-2.64137
RBL1	2	F	10	ENST00000373664	ENSG00000080839	RBL1	RBL1	-1.96826	0.78886	-0.06855	-1.72163	0.335322	1.60738	3.09022	-1.53053	-2.36199	0.651598
RHOB	2	F	11	ENST00000272233	ENSG00000143878	RHOB	RHOB	-0.750057	0.328203	1.64007	-0.899265	-0.0107838	4.10472	5.19305	0.162316	-2.09272	-2.50397
SGPL1	2	G	2	ENST00000409118	ENSG00000166224	SGPL1	SGPL1	0.535681	-1.27043	2.09975	0.83253	0.218573	1.78104	-0.85143	0.763231	0.444625	-0.184832
C1orf124	2	G	3	ENST00000295050	ENSG00000010072	C1orf124	C1orf124	2.53613	-1.62614	3.83079	0.5277	0.970203	4.53594	-0.232006	1.53582	-0.424723	0.190091
AMIGO2	2	G	4	ENST00000266581	ENSG00000139211	AMIGO2	AMIGO2	-1.46984	-0.301728	0.0415348	0.68768	-0.977356	3.04543	0.65482	1.52198	-0.571829	-0.878859
ALDH1A3	2	G	5	ENST00000346623	ENSG00000184254	ALDH1A3	ALDH1A3	0.479633	0.464701	-0.173998	-1.14487	0.787789	2.98338	2.40727	-1.18279	-0.990927	-0.275814
GLTSCR2	2	G	6	ENST00000246802	ENSG00000105373	GLTSCR2	GLTSCR2	-2.77823	-0.423093	-3.90009	0.938376	2.54658	-2.08123	-1.19419	-4.11199	2.17334	0.101458
COPB2	2	G	7	ENST00000333188	ENSG00000184432	COPB2	COPB2	-3.58938	0.856949	-0.433158	-0.934344	-0.505893	-3.54171	1.80627	-0.114613	-1.69871	-0.240678
GRB7	2	G	8	ENST00000394211	ENSG00000141738	GRB7	GRB7	-2.72264	1.36486	-1.38777	-2.02185	3.40099	-1.77361	1.06271	-3.51233	-0.338066	1.096
GFRA4	2	G	9	ENST00000290417	ENSG00000125861	GFRA4	GFRA4	-1.98612	-0.210991	-1.8912	1.28061	-1.56928	-3.13168	-4.13805	1.56518	1.11133	1.39845
MAFF	2	G	10	ENST00000407965	ENSG00000185022	MAFF	MAFF	0.45551	-2.78641	0.512164	3.40811	1.33121	2.48051	-2.06597	0.616855	1.33813	1.01444
TRDMT1	2	G	11	ENST00000377799	ENSG00000107614	TRDMT1	TRDMT1	2.12351	-1.76126	4.85001	1.39314	-0.071765	4.16026	0.569878	2.54789	-0.666233	-0.919473
EIF6	2	H	3	ENST00000374436	ENSG00000126005	EIF6	EIF6	-1.48066	-1.3493	-0.993316	2.83072	0.281624	1.1865	-1.67533	-0.874053	2.29054	-0.496357
LAMC1	2	H	4	ENST00000258341	ENSG00000135862	LAMC1	LAMC1	-2.74052	1.03577	-1.68281	-0.963188	1.50155	0.851822	0.284977	-1.22014	-1.21631	2.79733
MAD2L2	2	H	5	ENST00000376664	ENSG00000116670	MAD2L2	MAD2L2	-0.0171954	-1.78972	4.55279	1.22861	0.227539	-0.793971	0.617135	1.22741	-0.540398	-0.767237
RC3H2	2	H	6	ENST00000357244	ENSG00000056586	RC3H2	RC3H2	0.212185	-0.883692	-0.308626	0.381602	2.81878	-0.492197	2.09396	0.64373	-2.06629	0.258912
NRBF2	2	H	7	ENST00000277746	ENSG00000148572	NRBF2	NRBF2	1.60931	-3.13611	4.5932	2.01695	3.73256	1.40703	-0.0279797	0.448609	-0.634044	0.341408
NCOA5	2	H	8	ENST00000290231	ENSG00000124160	NCOA5	NCOA5	-1.04276	2.00577	-1.78899	-2.06057	0.111734	1.95589	-0.334895	1.72961	-0.980161	-0.0933791
SERPINB1	2	H	9	ENST00000380739	ENSG00000021355	SERPINB1	SERPINB1	0.51467	-2.03208	1.50719	1.60418	1.49008	1.36235	1.14589	0.279745	-0.456715	0.0407922
ALKBH2	2	H	10	ENST00000343075	ENSG00000189046	ALKBH2	ALKBH2	-1.07266	2.61669	-0.683738	-2.85657	-2.22315	3.16761	2.22594	-0.982175	-0.298606	-1.25977
YEATS4	2	H	11	ENST00000247843	ENSG00000127337	YEATS4	YEATS4	0.351264	1.09196	0.356093	-1.28726	-1.23587	-0.257549	-1.71601	1.07386	0.723929	1.05114
DNAJB7	3	A	2	ENST00000307221	ENSG00000172404	DNAJB7	DNAJB7	-2.65115	2.78628	-1.67013	-2.66556	-0.977373	0.0673105	3.86359	-3.11255	-1.16675	-0.749091
METTL7A	3	A	3	ENST00000332160	ENSG00000185432	METTL7A	METTL7A	-1.60815	-2.11833	2.78239	0.352813	3.67223	6.03153	2.05361	0.633608	-0.906278	-1.28039
KCNJ9	3	A	4	ENST00000368088	ENSG00000162728	KCNJ9	KCNJ9	-2.22547	2.33059	-1.34931	-2.28023	0.637747	-0.422525	4.34772	-3.06627	-2.57173	-0.221667
AMACR	3	A	5	ENST00000382079	ENSG00000082196	AMACR	AMACR	-0.878286	-0.475992	1.51298	-0.00741602	1.63983	5.48088	1.96725	1.47798	-1.48603	-1.18389
ATRNL1	3	A	6	ENST00000355044	ENSG00000107518	ATRNL1	ATRNL1	-3.02088	-2.0973	-0.823834	2.81552	2.36749	-1.23742	1.00539	-2.19145	0.314263	-0.609621
WISP3	3	A	9	ENST00000409166	ENSG00000112761	WISP3	WISP3	-0.998816	-5.26321	1.44834	0.234696	10.4052	-1.81679	-4.55632	-0.707147	-0.491151	4.40785
CYP46A1	3	A	10	ENST00000261835	ENSG00000036530	CYP46A1	CYP46A1	-0.761751	-0.946821	-0.566009	1.65907	0.754808	-0.92118	0.549126	-3.33561	1.38104	-0.237531
ANKRD60	3	A	11	ENST00000371167	ENSG00000124227	ANKRD60	ANKRD60	-1.10802	3.14746	-1.22297	-3.29208	-1.52828	0.781716	7.03432	-3.58954	-3.17699	-1.45712
PRDX4	3	B	2	ENST00000379341	ENSG00000123131	PRDX4	PRDX4	1.75121	-0.690867	1.2544	0.421486	1.41619	3.22016	0.700519	2.11695	-0.387659	-1.68007
ZIC1	3	B	3	ENST00000282928	ENSG00000152977	ZIC1	ZIC1	0.930503	0.0947686	0.959679	-0.385333	-1.29912	-0.482945	-3.65242	0.228226	2.50665	1.07028
PPARGC1B	3	B	4	ENST00000403750	ENSG00000155846	PPARGC1B	PPARGC1B	4.20915	-1.71647	2.38809	0.884495	2.33262	1.09218	1.33706	3.31769	-2.13501	-1.00152
PHF8	3	B	5	ENST00000322659	ENSG00000172943	PHF8	PHF8	0.273198	3.91305	-2.44714	-3.24132	-3.60687	-1.41987	-1.61805	-0.476912	1.07283	0.842505
TYMP	3	B	6	ENST00000395680	ENSG00000025708	TYMP	TYMP	0.381283	-3.49769	0.298501	1.84794	10.4682	-3.04913	-3.7946	-0.271357	-0.070359	3.35079
C20orf12	3	B	7	ENST00000262547	ENSG00000089091	C20orf12	C20orf12	-0.977936	1.91175	-1.76777	-1.59448	-0.0671466	0.714727	6.43693	-1.04357	-3.40895	-2.44966
ARR3	3	B	8	ENST00000307959	ENSG00000120500	ARR3	ARR3	1.76671	-2.02092	0.644469	2.10266	3.10218	-1.33732	-3.5001	0.218879	2.16356	1.19292
ZNF101	3	B	9	ENST00000318110	ENSG00000181896	ZNF101	ZNF101	0.359651	2.22681	-1.49121	-1.41676	-1.44468	-4.00059	-2.45587	1.37643	0.562016	0.831547
OCRL	3	B	10	ENST00000371114	ENSG00000122126	OCRL	OCRL	6.99675	-3.45193	3.09845	2.92876	3.81222	2.96042	-2.65247	0.699794	2.93171	-1.02345
AGXT2	3	B	11	ENST00000231420	ENSG00000113492	AGXT2	AGXT2	1.49886	2.20829	-0.714413	-1.85572	-2.51777	1.54525	2.76654	-1.23427	-0.440708	-1.53478
PTS	3	C	2	ENST00000280362	ENSG00000150787	PTS	PTS	3.29667	-1.97176	2.7059	0.981997	2.79663	2.87865	1.08988	0.281032	-0.267591	-1.29556
KCNAB2	3	C	4	ENST00000378097	ENSG00000069424	KCNAB2	KCNAB2	0.322641	0.0370109	0.457814	-0.0637175	-0.196643	-3.01042	-1.66098	-1.5194	1.23307	0.863448
GNA13	3	C	5	ENST00000239138	ENSG00000120063	GNA13	GNA13	-0.223033	0.844345	-1.5503	-0.398367	0.309661	-0.0697353	0.847649	-2.33296	-0.809262	1.45358
ACADS	3	C	6	ENST00000242592	ENSG00000122971	ACADS	ACADS	-0.210514	0.198805	-1.58821	-0.364186	3.18825	0.711633	0.658654	0.484052	-0.823182	-0.196067
PVRL3	3	C	7	ENST00000319792	ENSG00000177707	PVRL3	PVRL3	2.21948	-1.55562	1.26282	2.06646	-0.130265	0.643517	-3.79778	3.28309	1.61109	-0.197539
FGA	3	C	8	ENST00000302053	ENSG00000171560	FGA	FGA	-1.08107	4.10133	-1.9535	-4.02998	-3.29238	1.1285	4.26118	-2.35168	-2.48079	-0.337775
NCAM1	3	C	9	ENST00000397957	ENSG00000149294	NCAM1	NCAM1	0.768562	-0.314234	0.364963	0.128213	1.35802	-1.37265	-3.15052	3.39756	0.785178	0.126698
KLC2	3	C	10	ENST00000316924	ENSG00000174996	KLC2	KLC2	-2.43559	-1.16796	-2.91094	3.42905	-1.25281	-1.22658	-3.07471	-0.781924	2.94823	0.0640627
GLRX3	3	C	11	ENST00000368644	ENSG00000108010	TXNL3	GLRX3	0.476037	1.64562	0.236361	-1.61301	-1.45503	0.90044	1.19606	1.90513	-0.638402	-1.96762
CD276	3	D	2	ENST00000318443	ENSG00000103855	CD276	CD276	-0.0823648	-1.54468	-0.751673	2.45094	0.426906	-0.897647	-2.2722	-0.17601	0.653481	1.52813
UBASH3A	3	D	3	ENST00000291535	ENSG00000160185	UBASH3A	UBASH3A	-1.63638	1.20877	-1.27139	-1.01646	-1.6064	-0.522242	3.40355	0.647994	-1.42162	-2.86293
CBX4	3	D	7	ENST00000343048	ENSG00000141582	CBX4	CBX4	-1.26875	0.152962	-0.576203	1.35789	-2.22568	-0.0547753	0.0745307	-3.26679	2.0114	-1.18077
NLGN4X	3	D	8	ENST00000275857	ENSG00000146938	NLGN4X	NLGN4X	2.51272	-2.30167	2.31724	2.22866	1.00461	1.99055	-3.46608	3.26163	1.31175	0.811232
APOA5	3	D	9	ENST00000227665	ENSG00000110243	APOA5	APOA5	1.02022	2.68669	-1.27083	-2.6472	-1.65097	2.43119	0.189624	0.783262	0.144646	-0.889245
TMCO3	3	D	10	ENST00000375388	ENSG00000150403	TMCO3	TMCO3	1.36653	-1.9267	1.96718	1.6593	1.90388	-1.63456	-3.42546	-1.52432	3.39698	-0.337203
SOX9	3	E	2	ENST00000245479	ENSG00000125398	SOX9	SOX9	-1.30194	0.140311	1.80017	-0.37666	-0.731065	4.02204	1.16989	1.39231	-1.61504	0.218804
TBP	3	E	4	ENST00000392092	ENSG00000112592	TBP	TBP	-2.77188	0.323277	-2.36325	0.235553	2.31894	-2.76278	-5.74251	1.18984	2.40705	2.12354
SDC2	3	E	5	ENST00000302190	ENSG00000169439	SDC2	SDC2	-0.0635676	-2.20347	0.804162	1.42986	2.85326	-2.05097	-4.02397	-1.49263	1.38618	2.25253
RAB18	3	E	6	ENST00000356940	ENSG00000099246	RAB18	RAB18	5.01084	-5.03697	5.29268	4.26726	2.33845	4.93664	-2.66395	2.49636	1.35984	0.0113238
ID1	3	E	9	ENST00000376105	ENSG00000125968	ID1	ID1	-2.87475	0.295602	-3.78995	1.08369	-1.01221	-1.95757	1.77184	-0.11646	-0.601371	-1.52391
MLL3	3	E	10	ENST00000262189	ENSG00000055609	MLL3	MLL3	0.393383	0.609725	-0.173006	-1.33644	1.75869	0.123334	1.59761	-1.35565	-1.77302	0.973666
LIPA	3	E	11	ENST00000354621	ENSG00000107798	LIPA	LIPA	-2.8536	1.56962	0.684159	-1.59231	-2.52626	2.29524	3.16286	-1.05023	-1.41118	-1.14557
APLP2	3	F	2	ENST00000338167	ENSG00000084234	APLP2	APLP2	0.731938	-0.153907	0.740055	-0.01245	0.386458	0.903195	1.92772	-1.01717	-0.693157	-1.16403
ITGB6	3	F	3	ENST00000283249	ENSG00000115221	ITGB6	ITGB6	-0.44375	1.1199	-0.394097	-0.663675	-1.11797	-1.52347	-1.55692	0.0278339	0.991037	0.425932
COX7A2L	3	F	4	ENST00000397185	ENSG00000115944	COX7A2L	COX7A2L	-0.583139	0.0601009	1.68661	-0.12456	-1.20782	-1.02478	2.60042	-1.05332	-1.24448	-1.36216
MYLIP	3	F	5	ENST00000356840	ENSG00000007944	MYLIP	MYLIP	-1.38513	-1.78038	-1.5143	1.88489	4.99588	1.64828	-3.10099	0.486883	-0.677017	3.67133
MLH3	3	F	6	ENST00000238662	ENSG00000119684	MLH3	MLH3	-1.71787	-0.281979	0.997856	-0.24295	1.38896	-2.53656	3.50522	1.30694	-2.39947	-2.11613
C3	3	F	7	ENST00000245907	ENSG00000125730	C3	C3	-0.54875	2.2918	-1.81226	-1.67841	-1.09557	1.34153	6.07054	-1.63115	-2.39517	-2.86388
RAD54L	3	F	8	ENST00000371975	ENSG00000085999	RAD54L	RAD54L	-1.02413	-5.39979	-1.68062	8.48217	1.09912	-0.911338	2.11999	-3.40596	-0.090012	0.0848302
LIM2	3	F	9	ENST00000221973	ENSG00000105370	LIM2	LIM2	1.68195	1.7893	-0.848416	-1.45913	-1.88713	4.2026	3.14307	0.952354	-1.97012	-1.56011
CD55	3	F	10	ENST00000391921	ENSG00000196352	CD55	CD55	1.07267	-0.0212896	0.614697	0.647942	-0.945319	2.9254	-1.85578	0.588408	1.4984	-0.446425
P2RX7	3	F	11	ENST00000377162	ENSG00000089041	P2RX7	P2RX7	-0.411969	0.345167	0.81885	-0.0328101	0.51694	-0.101466	0.563483	0.260104	0.934863	-1.43809
INHBB	3	G	2	ENST00000295228	ENSG00000163083	INHBB	INHBB	0.133371	-3.91073	1.50467	2.48558	6.4316	0.742749	-2.71703	1.2774	-0.489581	2.43386
SCARF1	3	G	3	ENST00000263071	ENSG00000074660	SCARF1	SCARF1	-0.37862	1.72864	-1.18045	-1.35641	-0.204866	-2.66393	2.25164	-1.68473	-0.909741	-1.19873
RAD23B	3	G	4	ENST00000358015	ENSG00000119318	RAD23B	RAD23B	2.40295	1.85075	-0.734498	-1.4075	-1.51764	2.86174	3.23558	-0.934243	-2.11323	-0.34641
TXNDC11	3	G	5	ENST00000356957	ENSG00000153066	TXNDC11	TXNDC11	-1.9746	4.33347	-3.07783	-3.89177	-3.21411	-2.77389	2.02728	-3.57155	-0.0878534	-0.330863
CREB1	3	G	6	ENST00000353267	ENSG00000118260	CREB1	CREB1	-0.633408	1.61927	-1.31606	-1.36845	-0.681627	-0.263865	2.64022	-3.54042	-1.25202	0.421405
SLC26A4	3	G	7	ENST00000265715	ENSG00000091137	SLC26A4	SLC26A4	1.14149	2.56969	-1.76254	-2.49262	-1.19472	1.98232	1.99952	1.79134	-1.94979	-1.60306
CST3	3	G	8	ENST00000398411	ENSG00000101439	CST3	CST3	-1.01279	-0.925529	-2.33842	0.906591	5.0793	-2.18422	-9.04637	-1.42283	1.56356	6.38724
AR	3	G	9	ENST00000396043	ENSG00000169083	AR	AR	1.02047	-0.252131	-1.45962	-0.478365	4.64626	2.82636	0.670933	0.642685	-1.01878	0.287852
DZIP3	3	G	10	ENST00000361582	ENSG00000198919	DZIP3	DZIP3	5.23479	-1.96636	1.95986	1.09504	3.93068	-0.405838	-4.93129	2.0842	1.45335	2.66835
FBXW8	3	G	11	ENST00000309909	ENSG00000174989	FBXW8	FBXW8	2.07437	-2.57458	1.06657	2.5539	2.45738	-0.352931	-3.12502	0.804397	0.319577	1.90281
SLC1A5	3	H	2	ENST00000306894	ENSG00000105281	SLC1A5	SLC1A5	0.0334319	-1.93349	-0.279965	3.71856	-0.810463	1.3005	1.43527	-1.17901	-0.0448168	-1.43095
GRIN1	3	H	3	ENST00000371561	ENSG00000176884	GRIN1	GRIN1	-1.14492	0.197442	-0.301212	-0.584542	2.31193	0.873994	-3.39718	0.79934	0.350692	2.31634
COL8A1	3	H	4	ENST00000273342	ENSG00000144810	COL8A1	COL8A1	-1.45785	0.865772	0.697847	-1.13344	-1.41191	-0.76695	-0.630815	-0.637125	2.08351	-0.952735
DHRS7	3	H	5	ENST00000216500	ENSG00000100612	DHRS7	DHRS7	1.26184	0.379514	0.437458	-0.67217	0.102485	4.06555	0.274291	0.924929	-0.467009	-0.794631
NCOR1	3	H	6	ENST00000395851	ENSG00000141027	NCOR1	NCOR1	-2.50485	-0.780182	-1.36727	3.36647	-1.55315	1.86848	-2.30979	0.69625	1.2201	0.838556
GNG12	3	H	7	ENST00000370982	ENSG00000172380	GNG12	GNG12	0.792424	-0.243519	1.00022	0.507743	-1.32081	0.45951	-0.753992	-0.508873	1.13745	-0.275222
MVP	3	H	9	ENST00000357402	ENSG00000013364	MVP	MVP	-1.18342	0.949663	-0.922922	-1.05313	0.340071	0.632809	-0.420674	0.0146078	-0.534436	0.618133
SLC25A15	3	H	10	ENST00000338625	ENSG00000102743	SLC25A15	SLC25A15	-0.907139	2.15574	-1.52536	-1.6655	-0.943509	2.22456	0.0375717	-2.66655	-0.100652	1.65993
FKBP1B	3	H	11	ENST00000380991	ENSG00000119782	FKBP1B	FKBP1B	-1.38527	2.78412	-1.15261	-2.77579	-2.84264	4.40592	5.87639	-2.91412	-3.19595	-1.64196
ATN1	4	A	2	ENST00000396684	ENSG00000111676	ATN1	ATN1	0.185525	2.4995	-0.795396	-1.67085	-0.404195	-0.368391	-3.10552	0.877556	1.05425	1.78646
KIF18B	4	A	3	ENST00000339151	ENSG00000186185	KIF18B	KIF18B	1.68279	-1.41966	2.62783	1.52891	0.595736	3.07668	2.55767	-0.231349	-0.168847	-2.09092
UBASH3B	4	A	6	ENST00000284273	ENSG00000154127	UBASH3B	UBASH3B	1.41337	-3.97736	3.81594	2.4714	3.81982	2.47546	-0.781486	0.221662	0.314263	1.01626
RDH12	4	A	7	ENST00000267502	ENSG00000139988	RDH12	RDH12	0.728738	-0.371781	0.170639	0.0611065	2.47714	-0.234598	-2.67771	0.123202	2.41854	-0.384523
FSHB	4	A	8	ENST00000254122	ENSG00000131808	FSHB	FSHB	0.0032975	-0.0506833	1.92215	0.131742	0.766741	0.196497	1.8198	-0.245209	-0.806594	-0.719469
RAB7L1	4	A	10	ENST00000367140	ENSG00000117280	RAB7L1	RAB7L1	-0.63649	3.46957	-1.20172	-2.52407	-1.5265	2.01214	6.66982	-2.41424	-2.17849	-2.25959
SAFB	4	A	11	ENST00000292123	ENSG00000160633	SAFB	SAFB	-1.54752	4.53938	-2.55596	-3.1101	-2.86978	-1.81182	1.20041	-0.679157	0.102856	-1.78411
ATP2C1	4	B	2	ENST00000347421	ENSG00000017260	ATP2C1	ATP2C1	3.81338	-0.995587	1.03001	1.42807	0.399928	3.687	1.3532	0.638956	-0.881959	-0.669965
RHBDF1	4	B	4	ENST00000338527	ENSG00000007384	RHBDF1	RHBDF1	1.17784	-2.85019	3.43306	2.83563	1.60016	-2.92572	-6.29304	1.20201	5.70022	-1.11786
RTP2	4	B	5	ENST00000358241	ENSG00000198471	RTP2	RTP2	0.199142	0.0839866	-3.53106	-0.198314	5.54547	-1.51297	0.0684872	-1.37399	-0.88162	1.59919
ASB17	4	B	6	ENST00000284142	ENSG00000154007	ASB17	ASB17	2.88995	1.33982	0.0321374	-0.822594	-0.892189	2.20614	0.850224	0.331368	-0.34291	-0.416976
CD8B	4	B	8	ENST00000393761	ENSG00000172116	CD8B	CD8B	5.54566	-2.56253	3.47843	2.87061	1.8879	1.78599	3.99424	-1.49846	-1.72322	-2.19836
SLC25A27	4	B	9	ENST00000371347	ENSG00000153291	SLC25A27	SLC25A27	3.2849	0.232445	0.44836	0.0919483	0.705835	1.76131	3.37872	0.228424	-1.2416	-1.99549
SLC25A17	4	B	10	ENST00000263255	ENSG00000100372	SLC25A17	SLC25A17	-1.60017	-1.87573	-1.53383	4.17618	-0.174809	-2.09575	-0.0451526	-4.51343	4.25184	-1.75541
CA9	4	B	11	ENST00000378357	ENSG00000107159	CA9	CA9	6.528	-4.93797	4.53987	4.14207	6.59404	1.08115	-1.94302	0.764963	1.05999	0.290434
EBI3	4	C	2	ENST00000221847	ENSG00000105246	EBI3	EBI3	-0.198957	1.02279	-0.389028	-0.660303	0.393794	-0.49513	5.4135	1.02464	-3.09653	-2.02992
SCN8A	4	C	3	ENST00000357961	ENSG00000196876	SCN8A	SCN8A	-0.48074	-0.350871	1.06625	0.25638	0.274409	-2.01387	0.0690723	2.55305	-1.4656	-0.0430713
ADH4	4	C	4	ENST00000265512	ENSG00000198099	ADH4	ADH4	3.25476	-2.45553	2.50848	2.24189	1.88562	-0.829348	-6.189	2.36376	3.15043	0.323598
LBR	4	C	5	ENST00000272163	ENSG00000143815	LBR	LBR	1.80978	-0.166691	-0.0477727	0.545283	1.14737	0.0406481	0.573835	1.18894	-1.69308	0.779428
HTATIP2	4	C	7	ENST00000338653	ENSG00000109854	HTATIP2	HTATIP2	4.51996	-1.87255	2.71538	0.597894	4.43016	2.57716	1.1469	1.04443	-0.851207	-0.526283
CA4	4	C	9	ENST00000300900	ENSG00000167434	CA4	CA4	0.256842	0.635248	-0.926954	-0.112139	0.0598207	2.33157	5.60874	-0.819701	-2.70098	-1.5263
FSD1	4	C	10	ENST00000221856	ENSG00000105255	FSD1	FSD1	-0.831538	0.384324	-1.08961	1.43161	-2.03597	-3.50332	-5.96803	1.73484	3.70585	0.667352
SGCG	4	C	11	ENST00000218867	ENSG00000102683	SGCG	SGCG	1.22554	-1.28265	3.49022	1.37826	0.0337625	3.40176	1.06193	0.674577	-0.657225	-0.384655
STEAP4	4	D	2	ENST00000380079	ENSG00000127954	STEAP4	STEAP4	-0.718289	1.47081	-1.35033	-1.12644	1.3057	-1.37876	-0.652411	-0.279785	0.180029	0.92583
UBE2V1	4	D	3	ENST00000371658	ENSG00000124208	UBE2V1	TMEM189	-2.74227	4.4589	-2.7598	-3.78109	-3.71228	-2.74949	-6.99724	-2.08398	2.31578	5.70877
TAF10	4	D	4	ENST00000299424	ENSG00000166337	TAF10	TAF10	-1.25265	3.23288	-2.1647	-2.05552	-2.24307	0.950948	1.80384	-0.442874	-0.108486	-0.954644
GNS	4	D	5	ENST00000258145	ENSG00000135677	GNS	GNS	-2.55529	-4.49284	-1.79731	8.28923	0.342293	-3.49361	-4.47062	-1.20485	3.31895	1.61486
ASGR2	4	D	6	ENST00000355035	ENSG00000161944	ASGR2	ASGR2	0.214697	1.33581	-0.0565499	-0.799075	-0.848091	1.32895	5.43574	-1.52428	-1.95754	-2.27601
AP2M1	4	D	7	ENST00000292807	ENSG00000161203	AP2M1	AP2M1	-0.65136	1.53656	0.085076	-1.40576	-1.3025	-0.403952	-1.55417	1.25627	0.0966821	0.592443
ARSH	4	D	8	ENST00000381130	ENSG00000205667	ARSH	ARSH	-0.644397	2.84331	-1.51721	-1.75525	-2.25358	-0.272923	6.86542	-3.12673	-2.07761	-2.52418
JOSD2	4	D	9	ENST00000391815	ENSG00000161677	JOSD2	JOSD2	-0.188782	2.88346	-1.72862	-2.40599	-1.31871	1.91982	6.95368	-1.41505	-2.67961	-2.83469
ANK2	4	D	10	ENST00000264366	ENSG00000145362	ANK2	ANK2	1.00615	-0.992722	1.63992	0.322716	2.88784	2.76254	0.0123585	-0.0597913	0.964487	-1.32802
ADAM11	4	D	11	ENST00000355638	ENSG00000073670	ADAM11	ADAM11	-0.914802	3.69493	-0.263703	-3.12578	-2.9745	0.348364	-0.199453	0.494474	0.544607	-0.553286
RNF10	4	E	2	ENST00000325954	ENSG00000022840	RNF10	RNF10	-1.26606	3.79055	-2.65652	-2.35536	-3.12307	-1.74508	0.3527	0.17643	-0.497565	0.377232
UHRF2	4	E	3	ENST00000276893	ENSG00000147854	UHRF2	UHRF2	-0.54873	-0.372855	0.59092	0.931802	0.151079	-2.20126	-4.39272	1.71333	1.80688	0.786358
HCFC1R1	4	E	4	ENST00000248089	ENSG00000103145	HCFC1R1	HCFC1R1	1.8508	-0.667958	1.62206	0.990389	-1.15231	1.51858	-1.73323	-0.159475	1.62554	-0.13133
WIPF2	4	E	5	ENST00000323571	ENSG00000171475	WIPF2	WIPF2	-1.46342	1.56214	-2.73423	-1.79388	2.9075	-2.53288	0.042342	-3.016	-1.20316	2.51721
SRPR	4	E	6	ENST00000332118	ENSG00000182934	SRPR	SRPR	-3.26256	-0.374907	-3.42123	0.821587	4.04407	1.09413	4.30454	-2.79656	-1.77421	-0.47409
NEDD4L	4	E	7	ENST00000356462	ENSG00000049759	NEDD4L	NEDD4L	0.0138672	-0.907967	2.83589	0.160614	0.985217	2.64414	5.05461	-0.911707	-2.41241	-1.75388
DLX3	4	E	8	ENST00000172196	ENSG00000064195	DLX3	DLX3	-1.33345	3.87939	-1.65063	-3.25403	-2.80008	-2.10118	-3.41881	-0.842742	2.69214	0.564429
AIPL1	4	E	9	ENST00000250087	ENSG00000129221	AIPL1	AIPL1	-0.0970714	1.8666	0.590875	-1.63724	-0.97818	-0.534888	0.0383505	-1.33673	0.178495	0.461194
TRIM5	4	E	10	ENST00000380015	ENSG00000132256	TRIM5	TRIM5	0.253626	1.36568	0.817043	-0.792697	-1.62448	0.867316	0.939998	0.115311	-0.774542	0.293765
SEC62	4	E	11	ENST00000337002	ENSG00000008952	SEC62	SEC62	-0.463664	2.07301	0.250206	-1.50113	-2.10826	-2.2554	1.75653	0.977308	-0.820282	-1.27067
KREMEN2	4	F	2	ENST00000319500	ENSG00000131650	KREMEN2	KREMEN2	1.84977	2.06736	-0.354198	-1.73932	-1.14146	-0.128991	-0.130457	-1.43322	-1.72236	3.39984
SMPD1	4	F	3	ENST00000356761	ENSG00000166311	SMPD1	SMPD1	-2.36759	-2.75632	-1.88775	0.930955	9.02939	-1.15082	2.55449	-0.807165	-2.17127	1.22448
RAB3A	4	F	4	ENST00000222256	ENSG00000105649	RAB3A	RAB3A	0.58385	1.32223	-0.411435	-0.930527	-1.24561	1.03226	-0.513102	0.291576	0.400487	-0.165013
CCL22	4	F	5	ENST00000219235	ENSG00000102962	CCL22	CCL22	-0.371361	0.155567	0.643277	-0.00813439	0.793338	-0.424783	3.09713	-0.156901	-1.15506	-1.64056
ACR	4	F	6	ENST00000216139	ENSG00000100312	ACR	ACR	-0.0582324	3.1855	-1.26061	-2.55967	-1.96081	1.64763	0.368254	1.20613	-1.38058	0.347964
ATP1A3	4	F	7	ENST00000302102	ENSG00000105409	ATP1A3	ATP1A3	-1.82932	-2.83772	-1.08555	6.16888	-2.81635	-3.19186	-4.318	-2.57173	5.41908	-0.405982
WNT5A	4	F	8	ENST00000264634	ENSG00000114251	WNT5A	WNT5A	0.327539	-2.83106	0.675213	2.80441	4.80596	-0.338758	-6.0995	0.975737	2.46539	2.73823
TRERF1	4	F	9	ENST00000354325	ENSG00000124496	TRERF1	TRERF1	-1.2006	-1.01101	1.37515	2.36791	-2.08512	-3.83589	-2.82329	0.289045	2.69569	-0.607807
KCNT1	4	F	10	ENST00000263604	ENSG00000107147	KCNT1	KCNT1	-3.62197	0.0233479	-2.5696	-1.26177	4.85341	-2.54671	-2.7498	-0.0760283	1.81427	0.233086
RHOA	4	F	11	ENST00000265538	ENSG00000067560	RHOA	RHOA	-3.06905	4.62253	-3.59906	-3.95742	-3.83268	0.519615	12.6263	-4.39859	-5.76627	-3.49754
IL1F8	4	G	2	ENST00000327407	ENSG00000136696	IL1F8	IL1F8	-0.249473	-0.689612	0.466999	1.72107	-1.05544	-0.0103777	7.6981	-2.70004	-3.76319	-1.91947
HR	4	G	3	ENST00000312841	ENSG00000168453	HR	HR	0.830976	2.74004	-0.578768	-2.40289	-1.47134	-1.15964	2.68721	0.434684	-1.84747	-0.950225
GUCA1B	4	G	4	ENST00000372949	ENSG00000112599	GUCA1B	GUCA1B	1.38573	0.760073	-0.0361046	-0.369533	-0.924592	1.41741	5.31068	-1.12997	-1.5638	-2.87886
CD80	4	G	5	ENST00000383668	ENSG00000121594	CD80	CD80	0.849315	1.69833	1.26302	-1.67825	-1.37522	0.812009	2.03495	1.86714	-1.35581	-1.52949
XPNPEP1	4	G	6	ENST00000403138	ENSG00000108039	XPNPEP1	XPNPEP1	-3.11556	-1.45335	0.0464789	0.595104	3.95489	-2.05656	-2.43157	-0.938101	-0.872512	3.85273
EIF2C4	4	G	7	ENST00000373210	ENSG00000134698	EIF2C4	EIF2C4	0.791693	-0.395598	0.356879	0.438031	1.80714	0.663314	4.79725	-0.608446	-1.91437	-1.46585
SIGLEC11	4	G	8	ENST00000357375	ENSG00000161640	SIGLEC11	SIGLEC11	3.60944	-0.963001	2.19036	0.945373	1.49247	0.64552	-2.9336	3.68013	0.262598	0.936753
PGRMC1	4	G	9	ENST00000217971	ENSG00000101856	PGRMC1	PGRMC1	1.82858	0.878643	0.275201	-0.33088	-0.0305484	-0.489234	-3.70284	0.826099	0.98552	1.42461
NRL	4	G	10	ENST00000337947	ENSG00000129535	NRL	NRL	2.30042	1.10974	0.121133	-0.554077	-0.989792	-1.66011	-4.66228	1.61547	2.10702	1.30544
CD44	4	G	11	ENST00000352818	ENSG00000026508	CD44	CD44	1.35405	1.34638	1.3976	-1.10685	-0.699935	2.40729	6.22843	-0.263344	-2.3922	-2.7942
PCMTD2	4	H	3	ENST00000308824	ENSG00000203880	PCMTD2	PCMTD2	-1.29639	1.74714	-0.873736	-1.24445	0.0951172	0.758852	0.72744	-0.815005	-0.207568	-0.000125353
USP11	4	H	4	ENST00000377107	ENSG00000102226	USP11	USP11	-2.93065	4.33838	-2.1942	-4.03245	-2.84271	-2.90774	0.114788	0.166574	0.740241	-1.5353
UBC	4	H	5	ENST00000339647	ENSG00000150991	UBC	UBC	-2.6032	-2.98862	-2.94566	6.88657	-2.25728	-4.2116	-9.34197	-4.17306	8.57226	1.32244
ACTL6B	4	H	6	ENST00000160382	ENSG00000077080	ACTL6B	ACTL6B	1.23243	-1.10805	0.91626	1.62956	0.715643	2.47772	-0.752383	1.30301	1.05319	-1.09595
C13orf34	4	H	7	ENST00000377815	ENSG00000136122	C13orf34	C13orf34	0.14588	-1.78409	1.73716	1.74909	1.36589	-2.03938	-2.78025	0.799419	2.46757	-1.52102
CARD18	4	H	8	ENST00000236886	ENSG00000118168	CARD18	CARD18	-1.46089	0.817071	-0.183799	-0.278121	-0.333592	-0.0929029	2.68608	-0.299598	-0.647929	-2.0009
ABCB4	4	H	9	ENST00000359206	ENSG00000005471	ABCB4	ABCB4	-1.23779	-3.26374	1.0727	4.64849	0.76444	-1.68565	-3.63513	0.056024	2.0131	1.03979
CISH	4	H	10	ENST00000348721	ENSG00000114737	CISH	CISH	-1.01342	1.21185	-0.240759	-1.42993	-0.357513	-2.62136	-1.77462	-0.851266	1.84261	-0.409332
MAP3K15	4	H	11	ENST00000338883	ENSG00000180815	MAP3K15	MAP3K15	2.5694	0.309089	-0.562694	0.133306	0.804438	2.2239	-1.51457	0.950827	0.395085	0.0694073
ZMYND19	5	A	2	ENST00000298585	ENSG00000165724	ZMYND19	ZMYND19	3.31408	-2.37127	3.17071	1.8084	3.14385	1.28069	-4.16979	1.68822	1.42156	2.31188
HRASLS2	5	A	3	ENST00000394615	ENSG00000133328	HRASLS2	HRASLS2	2.67936	-2.23367	1.47914	1.98103	2.13041	0.827756	-5.55523	1.5661	3.05323	1.67456
IBSP	5	A	4	ENST00000226284	ENSG00000029559	IBSP	IBSP	1.09494	0.441331	-0.151087	-1.59225	2.17038	3.7601	-2.75189	1.99848	0.120256	2.04493
PSMD2	5	A	5	ENST00000310118	ENSG00000175166	PSMD2	PSMD2	-2.44091	2.29012	-3.68465	-0.603921	0.358779	-2.64708	6.23958	-5.53206	-2.38	-1.36141
SEZ6L2	5	A	6	ENST00000308713	ENSG00000174938	SEZ6L2	SEZ6L2	-2.43284	-5.74168	-0.150431	7.77573	3.12346	-0.736153	-0.00824474	-3.01264	0.715196	0.745074
IARS2	5	A	7	ENST00000366922	ENSG00000067704	IARS2	IARS2	-0.525378	-2.14119	0.333415	2.35864	3.83039	0.21524	-5.15816	0.992827	1.90208	2.71627
RNPEP	5	A	8	ENST00000367286	ENSG00000176393	RNPEP	RNPEP	-1.31225	1.11413	-0.0156255	-1.71545	-0.346597	-2.46082	-5.10951	-0.000912552	3.59006	1.03956
ADAMTS7	5	A	9	ENST00000258883	ENSG00000136378	ADAMTS7	ADAMTS7	-0.684039	1.50461	-0.0971682	-1.79989	0.575897	3.2092	3.44212	-1.86429	-2.41244	0.53859
JAG1	5	A	10	ENST00000254958	ENSG00000101384	JAG1	JAG1	-1.03483	1.15366	-0.357513	-1.60428	0.0574205	-0.844707	-0.305952	0.679188	-0.0385643	-0.252427
ETFA	5	A	11	ENST00000267950	ENSG00000140374	ETFA	ETFA	1.344	-2.11698	2.38484	2.20871	1.86481	-2.78662	-3.07551	-0.274012	0.609692	1.65382
PGR	5	B	2	ENST00000325455	ENSG00000082175	PGR	PGR	2.02682	0.360551	-0.113053	-0.512189	-0.364845	2.50428	-0.312504	0.183604	0.0293086	1.62394
RICS	5	B	3	ENST00000392657	ENSG00000134909	AP000751.4-1	0	5.03554	-0.195476	-0.0735425	-0.223866	2.12348	2.05085	-4.45772	2.82408	1.13696	1.55083
DAB2	5	B	4	ENST00000320816	ENSG00000153071	DAB2	DAB2	-0.731354	-0.847311	-2.2342	3.34414	-0.863957	-0.769963	2.54218	-3.48375	1.01944	-1.59941
HECW2	5	B	6	ENST00000409111	ENSG00000138411	HECW2	HECW2	2.68232	-0.272895	0.872011	0.340651	0.221757	-1.37502	-0.0176215	-0.86769	1.92352	-1.3174
IL26	5	B	7	ENST00000229134	ENSG00000111536	IL26	IL26	1.46298	-0.655722	0.059306	0.521938	2.86245	1.76207	-1.06634	-1.01236	-0.382009	2.40505
PSMB3	5	B	8	ENST00000225426	ENSG00000108294	PSMB3	PSMB3	-2.47109	-0.991041	-2.48242	2.67769	-0.085806	-3.46517	1.30156	-1.65388	0.845548	-1.70749
PCDH18	5	B	9	ENST00000344876	ENSG00000189184	PCDH18	PCDH18	2.81612	0.944888	-0.435604	-0.845695	-0.787611	0.857276	0.765792	0.971068	-1.03632	0.226311
MPP4	5	B	10	ENST00000315506	ENSG00000082126	MPP4	MPP4	-1.01622	-0.159353	-1.5356	0.717615	0.121335	-0.760729	-0.275151	-3.48917	1.70652	0.0784994
CTNS	5	B	11	ENST00000381870	ENSG00000040531	CTNS	CTNS	-0.238065	0.558007	-1.59343	0.72452	-2.15743	-2.05899	-0.0917853	-0.61889	2.4339	-2.48404
DCST1	5	C	2	ENST00000368419	ENSG00000163357	DCST1	DCST1	-1.80928	2.70068	-3.11562	-2.38105	-1.2435	-0.738143	5.10212	-1.90525	-2.12593	-1.78597
POU2F1	5	C	3	ENST00000271411	ENSG00000143190	POU2F1	POU2F1	0.0154382	-1.90368	0.92726	1.62445	2.77788	2.05549	-0.0551869	1.09179	0.596792	-1.12869
RTN4R	5	C	4	ENST00000406414	ENSG00000040608	RTN4R	RTN4R	0.438225	0.414434	-2.06739	-0.776195	3.14399	-0.731499	-2.72787	1.00934	0.802601	1.14861
CLCN5	5	C	5	ENST00000376108	ENSG00000171365	CLCN5	CLCN5	0.693545	1.28033	-0.012414	-1.18813	-1.74695	2.95426	2.44763	0.317336	-0.274634	-1.7294
NRIP3	5	C	6	ENST00000396639	ENSG00000175352	NRIP3	NRIP3	2.29663	-0.578528	2.32966	0.477754	-0.592575	6.07343	6.21711	-0.0943086	-3.33505	-2.29368
TAL2	5	C	7	ENST00000334077	ENSG00000186051	TAL2	TAL2	0.366524	-1.24383	0.785207	1.95583	-0.203287	-0.106807	0.742826	-0.710955	0.480065	-0.496979
RNF213	5	C	9	ENST00000336301	ENSG00000173821	RNF213	RNF213	2.1758	1.4732	-0.312541	-1.59701	-1.10181	1.88974	-2.0099	1.13129	0.650678	1.12015
CASP9	5	C	10	ENST00000375874	ENSG00000132906	CASP9	CASP9	0.446496	0.794482	-0.135064	-0.733157	-0.559219	8.56889	2.05587	2.32762	-1.52574	-0.958319
GTF2F1	5	C	11	ENST00000394456	ENSG00000125651	GTF2F1	GTF2F1	-0.0108386	2.7578	-2.57377	-2.46132	-1.67802	2.2913	0.944628	-0.715263	-0.593093	0.169354
SLC7A8	5	D	3	ENST00000316902	ENSG00000092068	SLC7A8	SLC7A8	-0.199805	-0.0339661	-0.741598	0.0555656	0.845036	-2.53765	-5.20044	-0.216938	3.54406	1.03844
PHB2	5	D	4	ENST00000399433	ENSG00000215021	PHB2	PHB2	-1.19353	1.52584	-1.52499	-0.436524	-1.10166	-0.974062	3.02952	-0.625832	-0.538881	-1.47963
CREM	5	D	5	ENST00000374721	ENSG00000095794	CREM	CREM	0.778864	3.10622	-1.45863	-2.76482	-2.76551	3.68877	1.43294	0.136072	-0.763359	-0.232974
LRRC58	5	D	7	ENST00000295628	ENSG00000163428	LRRC58	LRRC58	-1.65976	-1.41243	-0.14374	3.33355	-2.43	-0.857473	1.40674	-0.0054766	-0.0836134	-1.74535
HUWE1	5	D	9	ENST00000218328	ENSG00000086758	HUWE1	HUWE1	-1.0896	1.94785	-1.41491	-0.81758	-2.61247	-1.91108	-2.97532	-0.920748	3.1719	-0.496062
SORCS2	5	D	10	ENST00000329016	ENSG00000184985	SORCS2	SORCS2	-1.51737	2.53259	-2.68685	-1.93968	-1.31677	-0.161731	0.958309	-1.0753	-0.0752529	-0.448477
MCL1	5	D	11	ENST00000307940	ENSG00000143384	MCL1	MCL1	-2.21227	0.743648	-1.82711	0.352104	-0.456936	-2.11688	-5.22865	2.12775	4.19049	-0.242709
MYH9	5	E	2	ENST00000397231	ENSG00000100345	MYH9	MYH9	-0.900388	0.0361471	-0.429873	-0.696959	1.89464	-1.99109	-2.60397	1.20651	1.17987	0.341767
ING1	5	E	3	ENST00000375777	ENSG00000153487	ING1	ING1	1.3532	-0.89903	2.14741	0.904829	-0.402328	1.1869	0.733931	-0.898046	-0.296786	0.0174181
SIRPB1	5	E	4	ENST00000340424	ENSG00000101307	SIRPB1	SIRPB1	0.866949	-0.171861	1.15923	0.290038	-1.00952	1.52457	3.91179	-0.575486	-1.65734	-1.69404
CREM	5	E	5	ENST00000362092	ENSG00000095794	CREM	CREM	0.458595	-0.7775	2.21028	0.339953	0.245224	0.0765989	0.316929	-1.40933	-1.76218	2.2588
LOC93432	5	E	6	ENST00000397504	ENSG00000214088	AC091742.5-1	0	2.05503	0.527009	1.13707	-0.534597	-0.670973	-0.0600148	-2.70463	-0.437351	0.661927	1.95939
DNPEP	5	E	7	ENST00000273075	ENSG00000123992	DNPEP	DNPEP	-1.61556	-2.81143	-2.16697	6.71508	-3.21807	-2.01703	-3.737	0.624766	2.7691	-0.138857
PRPSAP2	5	E	8	ENST00000395656	ENSG00000141127	PRPSAP2	PRPSAP2	1.4024	0.867246	0.969845	-0.755069	-1.12305	1.92427	0.150318	1.34679	-1.64177	1.10778
HPD	5	E	9	ENST00000289004	ENSG00000158104	HPD	HPD	-2.53608	3.45331	-3.08213	-3.31769	-1.04459	-0.215894	0.183725	0.541567	0.244248	-0.808119
TOMM40L	5	E	10	ENST00000367987	ENSG00000158882	TOMM40L	TOMM40L	-1.03858	-1.27844	-2.57102	2.69933	1.57971	-0.398926	-8.65719	-0.463417	4.59087	3.2759
MAFB	5	E	11	ENST00000373313	ENSG00000204103	MAFB	MAFB	-2.16525	1.83227	-2.1194	-1.15573	-2.23439	-1.02867	-4.12671	1.01297	2.57862	0.78535
ZNF71	5	F	2	ENST00000328070	ENSG00000197951	ZNF71	ZNF71	2.37291	-0.451403	1.06401	0.558235	-0.856002	-1.11438	-3.04015	-0.107037	2.92107	0.391255
FOSL1	5	F	3	ENST00000312562	ENSG00000175592	FOSL1	FOSL1	4.04473	-2.63312	3.76497	2.17509	2.39056	2.34565	1.371	2.41672	-1.09373	-1.3791
SIRPB1	5	F	4	ENST00000340424	ENSG00000101307	SIRPB1	SIRPB1	1.8114	-2.15413	3.88547	2.3523	1.03994	4.07685	1.67609	0.921579	-2.01168	0.531394
BFAR	5	F	5	ENST00000261658	ENSG00000103429	BFAR	BFAR	-1.82148	1.82059	-1.44411	-2.12667	-1.42202	-0.885806	8.15074	-3.38305	-3.70948	-2.39563
MS4A6A	5	F	6	ENST00000323961	ENSG00000110077	MS4A6A	MS4A6A	0.994838	0.250212	0.611132	-0.527683	0.0758926	-0.714835	3.98316	-1.93616	-2.40105	-0.178791
F10	5	F	7	ENST00000409306	ENSG00000126218	F10	F10	-1.62363	-3.18633	1.31167	4.81836	0.312307	0.0570796	-3.17806	2.92728	2.20225	-0.990866
ALOX12P2	5	F	8	ENST00000340858	ENSG00000188101	AC027763.9	0	1.76933	-0.995212	1.39168	0.787059	2.20574	-1.96726	-6.60577	-0.713593	4.41157	2.21147
ULBP2	5	F	9	ENST00000367351	ENSG00000131015	ULBP2	ULBP2	-0.458382	0.802969	0.245411	-0.368923	-2.68274	1.31561	7.39158	-2.01691	-3.51907	-2.30126
CA11	5	F	10	ENST00000084798	ENSG00000063180	CA11	CA11	-1.39208	3.17038	-2.61452	-2.45035	-3.10041	-0.714131	-0.0309624	-2.35562	2.28475	-1.13387
PSMA4	5	F	11	ENST00000044462	ENSG00000041357	PSMA4	PSMA4	-3.44733	-0.56473	-3.28514	1.94707	0.34064	-4.04198	-4.83766	-0.659066	5.09909	-1.03346
LRRC57	5	G	2	ENST00000323443	ENSG00000180979	LRRC57	LRRC57	1.65905	-0.809284	0.82347	0.348195	1.28193	1.74368	6.67446	-2.18323	-2.67541	-2.48688
TKT	5	G	3	ENST00000296289	ENSG00000163931	TKT	TKT	1.51055	-1.86622	1.24287	0.880538	3.81757	2.20924	0.446618	0.142055	-0.0429686	-0.592456
RAD54B	5	G	4	ENST00000336148	ENSG00000197275	RAD54B	RAD54B	0.262102	-1.70722	0.0916005	0.648507	5.14741	0.0228436	-2.23372	0.775903	-1.76679	3.37361
IRF2BP2	5	G	5	ENST00000366609	ENSG00000168264	IRF2BP2	IRF2BP2	0.326515	0.042853	-1.23099	-0.243504	2.11285	-1.51002	-6.4562	2.49055	1.67602	3.12721
TOMM22	5	G	6	ENST00000216034	ENSG00000100216	TOMM22	TOMM22	2.32968	-2.11085	2.06607	1.30273	3.0433	3.8025	-0.430053	2.02054	0.98749	-1.31642
DHODH	5	G	7	ENST00000219240	ENSG00000102967	DHODH	DHODH	-0.510589	-1.59195	-1.03274	2.72261	0.382567	-1.05125	-0.49117	-2.72164	-0.891807	4.35046
MDH2	5	G	8	ENST00000315758	ENSG00000146701	MDH2	MDH2	-0.462675	0.371114	0.933096	-0.452284	-1.33365	2.73574	2.23626	-1.48624	-1.47451	0.212327
CDH2	5	G	10	ENST00000399380	ENSG00000170558	CDH2	CDH2	1.5892	-0.748299	0.626955	0.425461	1.7262	4.48907	3.4364	1.30579	-1.72269	-2.29187
TMEM87B	5	G	11	ENST00000283206	ENSG00000153214	TMEM87B	TMEM87B	-1.86564	-0.243347	-2.85086	1.40228	0.728082	3.35223	-1.04192	1.48531	0.454089	-0.421483
NFKB1	5	H	2	ENST00000394820	ENSG00000109320	NFKB1	NFKB1	0.528924	-0.188989	0.0809858	0.318317	0.944419	3.41249	2.7269	-0.322382	-1.58535	-0.361149
CD99	5	H	3	ENST00000381192	ENSG00000002586	CD99	CD99	1.83503	-0.226815	0.369882	0.402602	1.35995	5.3438	1.71816	1.02036	-1.3364	-0.511652
MSH3	5	H	4	ENST00000265081	ENSG00000113318	MSH3	MSH3	-2.05209	0.629487	0.313668	-0.195245	-0.656148	-2.90488	2.61182	-1.48434	0.0968184	-2.65228
UBR7	5	H	5	ENST00000013070	ENSG00000012963	UBR7	UBR7	-1.28228	1.76051	-0.91876	-2.20937	1.15573	-2.38475	-3.54993	-0.978149	1.15791	3.28532
RNF13	5	H	6	ENST00000392894	ENSG00000082996	RNF13	RNF13	-0.751804	0.0378786	-0.231752	0.00470457	1.1365	-0.341874	3.21505	-1.14598	-1.82177	-1.47231
PPARA	5	H	7	ENST00000407236	ENSG00000186951	PPARA	PPARA	-0.274843	-0.676504	1.05819	0.377072	1.64285	0.825666	-1.36206	2.01948	-0.158431	0.778838
LEFTY2	5	H	8	ENST00000366820	ENSG00000143768	LEFTY2	LEFTY2	0.0250345	1.6287	0.0752982	-1.50655	-1.76511	-0.108559	3.48817	-1.65764	-2.33127	-1.11366
TOP2B	5	H	9	ENST00000264331	ENSG00000077097	TOP2B	TOP2B	0.318911	-3.32993	3.82034	0.973234	6.02395	2.14103	-1.61377	2.67573	0.394097	1.71435
SCN1B	5	H	10	ENST00000262631	ENSG00000105711	SCN1B	SCN1B	1.68984	-0.520927	2.05224	-0.211926	1.15809	0.668662	1.45705	-0.391651	-0.959127	-0.785686
OVCH1	5	H	11	ENST00000318184	ENSG00000187950	OVCH1	OVCH1	-1.14226	4.25984	-3.32401	-3.93562	-3.05023	-1.02022	3.63642	3.17961	-3.28917	-2.58645
GSTZ1	6	A	2	ENST00000216465	ENSG00000100577	GSTZ1	GSTZ1	-2.04852	-2.67875	1.67331	2.39027	4.02816	-2.55003	-2.53603	-1.5022	2.50183	1.26414
CX3CL1	6	A	3	ENST00000006053	ENSG00000006210	CX3CL1	CX3CL1	-1.26917	-1.552	1.97126	1.33019	0.569222	-2.26818	-3.25259	-2.23212	3.81349	0.390138
ABCB7	6	A	4	ENST00000253577	ENSG00000131269	ABCB7	ABCB7	-0.389669	-2.69543	2.78323	1.28878	4.31958	0.797789	-3.44696	1.64639	0.93896	1.68384
IL2	6	A	5	ENST00000226730	ENSG00000109471	IL2	IL2	-1.70657	-2.44787	1.85532	0.787765	4.55809	-1.89873	0.94358	-2.18455	-1.537	2.23826
CAPN6	6	A	6	ENST00000324068	ENSG00000077274	CAPN6	CAPN6	-1.82243	-0.771302	1.23952	0.0439581	3.12952	-0.334709	4.28431	-2.95073	-1.22649	-0.973211
VPS39	6	A	7	ENST00000348544	ENSG00000166887	VPS39	VPS39	1.18676	-3.44328	2.28225	2.67165	2.8143	-0.183525	-5.13645	0.397615	3.10447	1.83994
RHOC	6	A	8	ENST00000339083	ENSG00000155366	RHOC	RHOC	-0.502484	0.916936	-0.21635	-0.454115	-0.210605	-0.830586	-0.0391244	-0.676855	0.791945	0.367524
SNX21	6	A	10	ENST00000342644	ENSG00000124104	SNX21	SNX21	-2.0744	0.863246	-0.364629	-0.936898	1.41458	-1.79741	-2.41738	0.676146	1.27936	1.42246
TRPC5	6	A	11	ENST00000262839	ENSG00000072315	TRPC5	TRPC5	-1.86992	0.204328	-0.572573	-0.555465	4.31865	-2.00489	1.77594	-3.23301	0.517618	0.355905
NEDD8	6	B	2	ENST00000396828	ENSG00000129559	NEDD8	NEDD8	1.79749	-1.62893	2.06076	2.63093	-1.4311	-1.08819	-3.44278	0.00698803	3.40171	-0.515524
HBEGF	6	B	3	ENST00000230990	ENSG00000113070	HBEGF	HBEGF	4.01983	-1.30781	0.91499	1.00904	2.37208	1.65742	0.0941951	0.636531	0.390172	-0.789486
JAM3	6	B	4	ENST00000299106	ENSG00000166086	JAM3	JAM3	0.948079	-2.2161	0.346335	3.3355	0.646259	-1.36542	-2.6693	-1.47677	2.65225	1.99035
ARSJ	6	B	5	ENST00000315366	ENSG00000180801	ARSJ	ARSJ	2.24273	-0.0960246	-0.176162	0.53313	0.612619	5.0038	2.71219	0.279892	-1.72568	-1.08046
RAB5B	6	B	6	ENST00000360299	ENSG00000111540	RAB5B	RAB5B	0.877908	-0.578848	0.761706	0.540651	0.648844	1.28963	2.06231	-0.997537	-0.611823	-0.482371
GNB2L1	6	B	7	ENST00000389599	ENSG00000204628	GNB2L1	GNB2L1	0.0735308	2.43337	-1.97694	-1.42999	-1.93261	-2.21584	-6.17928	-0.470661	5.25947	1.42061
REV1	6	B	9	ENST00000393445	ENSG00000135945	REV1	REV1	4.02196	0.621124	-1.01096	-0.199942	0.689509	0.481293	-0.411141	0.474294	1.63213	-1.19652
RARS	6	B	11	ENST00000231572	ENSG00000113643	RARS	RARS	0.601493	1.81931	0.442159	-1.21586	-1.56016	3.62827	3.57504	0.81658	-2.00659	-1.76451
TOP1	6	C	2	ENST00000361337	ENSG00000198900	TOP1	TOP1	1.12356	1.65836	-1.07339	-0.953575	-1.95171	-1.8618	4.22041	-1.87851	-0.587229	-2.37484
MEFV	6	C	3	ENST00000339854	ENSG00000103313	MEFV	MEFV	2.72957	-3.29101	2.81402	3.39377	1.27286	0.0619262	-1.4852	0.671882	1.44056	-0.865687
ABCB5	6	C	4	ENST00000258738	ENSG00000004846	ABCB5	ABCB5	-0.850714	-2.63271	-0.439515	0.413539	7.45743	2.00293	1.76112	-1.40373	-1.49085	1.19786
IGFBP1	6	C	6	ENST00000275525	ENSG00000146678	IGFBP1	IGFBP1	1.37261	-1.13089	1.77462	1.79076	-1.46295	1.17595	-2.13015	2.82518	-0.96883	1.98709
RPS19	6	C	8	ENST00000221975	ENSG00000105372	RPS19P3	RPS19P3	-2.06839	2.28099	-1.92311	-1.1538	-2.3509	-3.8297	-4.40148	-1.55807	2.88048	1.34629
RDH8	6	C	9	ENST00000171214	ENSG00000080511	RDH8	RDH8	-1.30257	1.34301	-1.43806	-0.145272	-1.36965	-3.0049	-2.81809	2.3922	0.99844	0.881746
PEX5	6	C	10	ENST00000396637	ENSG00000139197	PEX5	PEX5	-1.82339	1.6425	-1.66979	-1.08717	-0.0225834	-2.91411	6.64191	-2.27716	-2.78055	-1.75007
SIAH1	6	C	11	ENST00000394725	ENSG00000196470	SIAH1	SIAH1	-0.553208	0.714461	0.728342	-0.943737	0.0282705	-0.833445	1.84915	1.07333	-1.42559	-0.67972
ITPR3	6	D	2	ENST00000374316	ENSG00000096433	ITPR3	ITPR3	-0.283958	1.40191	-1.50105	-1.1834	1.32451	-1.52064	1.46046	-1.89422	-0.0280938	0.416128
BZRAP1	6	D	3	ENST00000343736	ENSG00000005379	BZRAP1	BZRAP1	-0.943331	1.89785	-0.0120998	-1.29456	-2.23449	-1.0675	2.3283	-0.345002	-1.14538	-1.41836
LINGO1	6	D	4	ENST00000355300	ENSG00000169783	LINGO1	LINGO1	-0.203005	1.64883	-0.930411	-1.05006	-0.47597	1.23363	0.334036	-0.331276	0.512698	-0.672277
CATSPER4	6	D	5	ENST00000338855	ENSG00000188782	CATSPER4	CATSPER4	-0.13056	2.95429	-1.01542	-2.35568	-1.87731	2.91068	5.42508	0.660545	-2.8198	-1.82726
KLK15	6	D	6	ENST00000301421	ENSG00000174562	KLK15	KLK15	1.26603	-3.25743	3.03868	4.09994	0.0735077	2.12465	-1.03027	-0.851054	3.04117	-1.44793
BMP1	6	D	8	ENST00000306349	ENSG00000168487	BMP1	BMP1	1.77214	-1.74531	1.19719	1.0739	3.34144	4.81111	-1.50357	1.73011	-0.748672	1.62606
FRAG1	6	D	9	ENST00000396993	ENSG00000148985	AC090587.1	0	1.85461	0.0668012	-0.479299	-0.430753	1.60677	0.954082	-2.16952	1.67739	0.939968	1.14493
TMEM50B	6	D	10	ENST00000381964	ENSG00000142188	TMEM50B	TMEM50B	0.684425	-0.492551	0.676579	1.54806	-1.30163	1.04752	1.63641	-0.468453	0.352616	-1.96891
CYP17A1	6	D	11	ENST00000369887	ENSG00000148795	CYP17A1	CYP17A1	-2.23415	4.30438	-2.68294	-2.8963	-2.60911	-1.80204	1.85926	0.271905	-0.00824116	-1.93457
RPA3	6	E	2	ENST00000223129	ENSG00000106399	RPA3	RPA3	0.567636	0.719433	-0.264294	0.0350824	-1.18553	-2.06037	-4.68456	0.114873	4.05741	0.229058
NR1H2	6	E	3	ENST00000376942	ENSG00000131408	NR1H2	NR1H2	1.63702	-2.53454	1.48036	0.578919	3.6481	0.896891	-1.027	0.588876	-0.303008	1.544
CXXC1	6	E	4	ENST00000285106	ENSG00000154832	CXXC1	CXXC1	-0.0886531	3.34484	-0.913393	-2.81551	-2.36063	0.58311	6.22493	-3.54253	-2.3124	-1.05385
WASL	6	E	5	ENST00000223023	ENSG00000106299	WASL	WASL	-2.08182	2.94886	0.20217	-2.84488	-1.61012	-0.0524176	5.37068	-1.76867	-2.0489	-1.53666
CYP24A1	6	E	6	ENST00000395955	ENSG00000019186	CYP24A1	CYP24A1	-0.87918	2.20365	-1.30197	-1.20356	-2.22844	-2.16775	3.48632	-2.79789	-0.893206	-1.64191
CPB1	6	E	7	ENST00000282957	ENSG00000153002	CPB1	CPB1	-0.671304	2.50762	-1.84501	-2.16894	-0.274137	0.630512	-1.22472	1.13804	0.697614	-0.180987
CD82	6	E	8	ENST00000227155	ENSG00000085117	CD82	CD82	-2.7479	1.15439	-0.898703	-1.03684	1.1487	-1.53324	-1.30815	0.450697	0.851624	0.313521
CCNE2	6	E	9	ENST00000308108	ENSG00000175305	CCNE2	CCNE2	0.861797	-3.00338	3.09182	1.97451	2.75202	0.193886	-1.39339	1.86006	0.245417	0.126396
PPARGC1A	6	E	10	ENST00000264867	ENSG00000109819	PPARGC1A	PPARGC1A	1.23745	-0.180068	2.01162	-0.340704	0.727072	1.05507	1.50661	-0.482903	-0.850986	0.0533201
UROD	6	E	11	ENST00000246337	ENSG00000126088	UROD	UROD	0.185085	2.5263	-0.558643	-2.06475	-0.864589	-0.77384	1.40524	-2.0023	-0.570203	0.600453
KRIT1	6	F	2	ENST00000394503	ENSG00000001631	KRIT1	KRIT1	-2.17109	-3.10163	-2.42712	4.49875	2.55432	-2.52771	-0.955388	2.62031	-0.518829	0.216549
LILRB3	6	F	3	ENST00000391750	ENSG00000186152	LILRB3	LILRB3	-1.41794	-2.02276	0.539644	3.46557	-1.17018	-1.392	-1.46773	0.127781	1.62965	0.247821
SRCRB4D	6	F	4	ENST00000275560	ENSG00000146700	SRCRB4D	SRCRB4D	-0.363884	2.24622	-1.03046	-1.83551	-1.08819	-0.486211	-1.86051	2.03771	0.897813	-0.0466456
RBM24	6	F	5	ENST00000379052	ENSG00000112183	RBM24	RBM24	-0.72355	2.01148	0.249418	-1.62086	-2.51197	-0.349392	-0.205778	1.09487	0.36472	-1.09426
POLH	6	F	6	ENST00000372226	ENSG00000170734	POLH	POLH	0.48528	-2.64047	2.55949	2.16393	0.900588	3.24616	-0.559112	0.595409	1.59196	-0.949743
DMRT1	6	F	8	ENST00000382276	ENSG00000137090	DMRT1	DMRT1	-2.71513	2.16726	-1.57261	-0.751984	-2.25863	0.317696	3.75576	-2.01523	-1.09052	-1.79174
LRP5L	6	F	9	ENST00000215872	ENSG00000100068	LRP5L	LRP5L	-0.115699	2.7292	-1.90778	-1.97815	-1.47975	-1.39635	-4.45963	-0.355484	2.40064	2.28592
TGIF1	6	F	10	ENST00000330513	ENSG00000177426	TGIF	TGIF1	-2.7359	-4.48958	-1.92447	8.02273	-1.28294	2.59943	2.91842	-2.45329	-0.583279	-0.787058
CDC14C	6	F	11	ENST00000406468	ENSG00000218305	CDC14C	CDC14C	-0.61747	-1.19122	1.24042	0.755632	2.44526	-1.91701	-3.04821	1.30479	2.09308	0.704522
TRIP11	6	G	2	ENST00000267622	ENSG00000100815	TRIP11	TRIP11	2.06496	-3.90667	3.64546	2.83409	3.2429	5.06374	0.52881	2.63317	-0.961051	-0.764463
ALDH1A2	6	G	3	ENST00000347587	ENSG00000128918	ALDH1A2	ALDH1A2	3.09306	-1.39522	1.626	0.755522	2.34799	0.65356	-4.03257	2.15634	1.39481	2.06541
KIF24	6	G	4	ENST00000403891	ENSG00000186638	KIF24	KIF24	-0.538922	2.31678	0.143603	-1.67926	-2.31612	2.04073	-0.842157	0.728822	-0.442054	1.90783
GTF2H2	6	G	5	ENST00000330280	ENSG00000145736	GTF2H2	GTF2H2	0.464081	3.0339	-0.832668	-2.53557	-1.85382	1.93957	2.9016	-1.91008	-0.455795	-0.891157
RAD52	6	G	6	ENST00000228345	ENSG00000002016	RAD52	RAD52	0.0120748	1.44007	0.251257	-1.34024	-0.335206	-0.770046	0.360676	-2.04598	-1.97279	3.41554
SAP18	6	G	7	ENST00000382533	ENSG00000150459	SAP18	SAP18	1.40702	-1.56231	2.50921	0.642291	2.16976	3.19562	-0.080928	0.260243	-0.00731285	0.568987
ZNRF2	6	G	8	ENST00000323037	ENSG00000180233	ZNRF2	ZNRF2	2.18003	-6.36713	4.53566	2.58125	9.26381	3.42565	-0.464464	3.01353	-0.651535	-0.709138
ESRRB	6	G	9	ENST00000393790	ENSG00000119715	ESRRB	ESRRB	2.90846	-0.203385	0.718353	0.243636	0.783134	5.21612	1.58739	0.784011	-0.798784	-0.766486
FURIN	6	G	10	ENST00000268171	ENSG00000140564	FURIN	FURIN	-1.36732	2.09442	-2.38101	-0.638164	-2.3843	-1.90543	3.65366	-1.30313	-1.15023	-1.95825
DEDD	6	G	11	ENST00000392186	ENSG00000158796	DEDD	DEDD	-1.01144	2.35091	-0.435261	-1.32139	-2.18492	-0.274121	1.21015	-2.19202	0.231804	0.168134
CRYZ	6	H	2	ENST00000340866	ENSG00000116791	CRYZ	CRYZ	-0.922934	0.969903	-1.49935	0.319174	-1.58544	0.148122	4.40302	-4.44062	-0.553352	-1.45776
ALDH1A2	6	H	3	ENST00000347587	ENSG00000128918	ALDH1A2	ALDH1A2	-0.928677	-0.249677	-0.76613	0.663854	1.53007	1.59251	-1.19025	0.432604	0.842666	0.461183
CXCL12	6	H	4	ENST00000395794	ENSG00000107562	CXCL12	CXCL12	-1.66435	3.67704	-3.19403	-2.51407	-2.78619	-0.849025	4.35419	-2.55261	-1.42427	-1.23593
DPYD	6	H	5	ENST00000394160	ENSG00000188641	DPYD	DPYD	-0.794129	4.19595	-2.5017	-3.23709	-1.67115	-0.0135221	5.27213	-1.80235	-2.78964	-1.43209
KIF2C	6	H	6	ENST00000372224	ENSG00000142945	KIF2C	KIF2C	1.59193	-0.700992	1.05996	0.864356	-0.126658	2.06602	6.79683	-1.52953	-3.76971	-1.83772
FGG	6	H	7	ENST00000407946	ENSG00000171557	FGG	FGG	-1.40311	1.7589	-1.66146	-1.46678	0.537135	-1.82127	-2.5381	-0.248135	1.17871	2.24591
PDGFD	6	H	8	ENST00000393158	ENSG00000170962	PDGFD	PDGFD	-3.03066	0.72675	-1.13204	-0.550623	2.44136	-0.77821	4.77472	-2.02261	-2.58104	-0.0981161
VEGFC	6	H	9	ENST00000280193	ENSG00000150630	VEGFC	VEGFC	0.413211	0.190372	-0.0138161	-0.554091	1.42374	-0.152427	2.38502	0.684713	-1.91058	-0.547732
ARL3	6	H	10	ENST00000260746	ENSG00000138175	ARL3	ARL3	2.54308	-3.48521	3.57567	2.37334	3.11569	2.13752	-0.723885	1.99956	-0.0848289	0.273877
ITGB3BP	6	H	11	ENST00000371092	ENSG00000142856	ITGB3BP	ITGB3BP	1.74505	0.760446	-0.125452	-0.307814	-0.543395	0.157184	1.51052	0.721173	-0.459789	-1.38902
P2RX1	7	A	2	ENST00000225538	ENSG00000108405	P2RX1	P2RX1	0.716144	0.0852755	1.03012	0.410524	0.23938	0.210944	0.0941951	-2.14226	-0.223687	1.57987
CD9	7	A	3	ENST00000009180	ENSG00000010278	CD9	CD9	2.57216	-2.43867	1.09985	2.0282	2.53248	-0.71156	0.559401	-2.53861	-0.779047	2.17424
CCL28	7	A	5	ENST00000361115	ENSG00000151882	CCL28	CCL28	-1.49337	0.283246	1.01236	0.0459071	-1.89531	0.567654	-0.32356	0.24935	0.284488	-0.296301
ANGPTL5	7	A	6	ENST00000334289	ENSG00000187151	ANGPTL5	ANGPTL5	2.59429	-0.904854	1.3896	1.34463	-0.22301	2.55239	5.35077	-2.20029	-2.16443	-1.66619
TRPV3	7	A	7	ENST00000301365	ENSG00000167723	TRPV3	TRPV3	-0.460615	2.02165	-1.06318	-0.990731	-1.28223	0.798267	3.29774	-2.07221	-1.08555	-0.864696
GTF2H3	7	A	8	ENST00000228955	ENSG00000111358	GTF2H3	GTF2H3	-1.78203	1.92057	-0.461659	-1.9408	-0.0676534	1.99455	3.39006	-1.42545	-1.1545	-0.88518
DBT	7	A	9	ENST00000370132	ENSG00000137992	DBT	DBT	-1.81445	0.124787	0.011773	-0.38731	1.83491	-3.60199	-4.05402	2.5521	1.8065	0.110029
MT1E	7	A	10	ENST00000306061	ENSG00000169715	MT1E	MT1P3	0.0115758	-2.13756	-0.120266	1.13447	4.262	0.876508	-3.83568	-0.00291868	0.995728	2.78053
PDC	7	A	11	ENST00000391997	ENSG00000116703	PDC	PDC	-1.87543	0.200097	1.27546	-0.566454	1.07425	-3.28672	2.25518	-0.979255	-0.860938	-1.17132
ANGPT2	7	B	2	ENST00000325203	ENSG00000091879	ANGPT2	ANGPT2	-0.243946	3.28822	-1.72298	-2.60823	-2.89812	-2.55144	4.4595	-2.84513	-1.44966	-0.933469
SIGLEC10	7	B	3	ENST00000339313	ENSG00000142512	SIGLEC10	SIGLEC10	0.13904	1.7721	-0.0630115	-1.4759	-2.23392	-2.63986	1.11684	-2.62683	-0.0731267	0.510383
DNAH9	7	B	5	ENST00000361801	ENSG00000007174	DNAH9	DNAH9	4.76144	-1.20673	0.772538	0.568415	2.40376	1.26644	0.787143	0.175311	-0.490584	-0.487409
ATP2B4	7	B	6	ENST00000357681	ENSG00000058668	ATP2B4	ATP2B4	0.292886	1.94422	-0.980979	-1.69815	-1.29448	-2.73439	4.00926	-1.6223	-1.88024	-1.65748
HSPA5	7	B	7	ENST00000324460	ENSG00000044574	HSPA5	HSPA5	-0.988806	1.92456	-2.37466	-1.12731	-0.315078	-2.86141	6.51993	-2.78554	-3.38851	-1.2135
LAMB3	7	B	8	ENST00000367030	ENSG00000196878	LAMB3	LAMB3	3.38313	-1.92729	0.701904	1.74364	1.96337	-2.12916	-0.770497	-0.778992	1.14595	-0.542121
KLF10	7	B	9	ENST00000395884	ENSG00000155090	KLF10	KLF10	1.84868	2.16765	-1.03309	-2.07454	-2.31962	-3.04579	-1.9104	0.834583	0.47489	1.31567
RRAS2	7	B	10	ENST00000256196	ENSG00000133818	RRAS2	RRAS2	2.59853	-0.582749	-0.775567	0.691729	2.2248	0.762879	0.0119076	-1.35701	-0.975305	2.28868
USP43	7	B	11	ENST00000285199	ENSG00000154914	USP43	USP43	0.335088	2.1553	-2.60525	-1.63303	-0.0359761	1.35428	-0.372837	-0.165467	-0.195358	0.966677
ETS2	7	C	2	ENST00000360938	ENSG00000157557	ETS2	ETS2	1.26594	-0.0825379	0.921799	-0.0612115	-0.471025	2.90533	-1.56939	1.20319	1.268	-0.36402
GUCY2D	7	C	3	ENST00000254854	ENSG00000132518	GUCY2D	GUCY2D	1.65973	0.667175	0.868472	-0.621362	0.48748	-0.668918	-0.931577	0.910091	-0.13996	0.119771
GRHPR	7	C	4	ENST00000318158	ENSG00000137106	GRHPR	GRHPR	3.17761	-4.44199	2.88812	3.23481	4.63876	-1.41451	-5.33893	1.17659	2.13047	1.78927
USP6	7	C	5	ENST00000332776	ENSG00000129204	USP6	USP6	2.30002	-2.60704	3.22012	2.12338	1.77246	3.11805	1.80629	2.1177	-1.58492	-1.13459
RGS12	7	C	6	ENST00000344733	ENSG00000159788	RGS12	RGS12	1.28236	-0.90749	2.40666	0.785898	0.102586	-1.54697	-2.1925	-0.579783	0.311947	2.20034
ABCB10	7	C	7	ENST00000344517	ENSG00000135776	ABCB10	ABCB10	0.339734	1.21884	-0.431649	-1.20264	-0.845796	2.40775	5.78092	-2.75012	-1.95685	-1.89009
PML	7	C	8	ENST00000359928	ENSG00000140464	PML	PML	-0.199834	1.1911	-0.224091	-1.20512	-1.37045	3.4225	0.721029	1.97177	0.058693	-1.35099
SCNN1A	7	C	9	ENST00000228916	ENSG00000111319	SCNN1A	SCNN1A	-0.669576	1.63359	-1.49998	-1.43199	0.359944	0.0900556	3.26152	-3.60133	-1.42731	0.508316
IGFBP2	7	C	10	ENST00000233809	ENSG00000115457	IGFBP2	IGFBP2	0.129149	-0.298227	0.302395	-0.358704	2.54485	-3.3713	-2.43025	0.432073	0.756491	0.813853
GNB5	7	C	11	ENST00000261837	ENSG00000069966	GNB5	GNB5	-2.64099	1.14821	-3.11261	-0.388589	-0.578947	-3.50606	-0.206374	-0.103495	0.515626	-0.422039
JMJD2C	7	D	2	ENST00000381306	ENSG00000107077	JMJD2C	JMJD2C	-0.835652	0.0666107	-0.0868329	-0.140337	0.162706	-1.41253	1.26515	5.656	-2.81796	-1.87734
AFP	7	D	3	ENST00000226359	ENSG00000081051	AFP	AFP	-0.412973	3.42762	-2.38896	-3.10801	-2.35638	2.77379	2.59444	1.33123	-2.58	-0.441276
PACRG	7	D	4	ENST00000337019	ENSG00000112530	PACRG	PACRG	0.880105	-2.39017	1.34385	3.29474	-0.371733	-0.631794	-3.39771	1.75519	2.80515	0.404467
CASP8AP2	7	D	5	ENST00000237177	ENSG00000118412	CASP8AP2	CASP8AP2	-2.9689	-7.57864	22.7274	2.58347	0.87125	-3.74117	-1.10588	8.57741	-1.32794	-2.33549
RGS12	7	D	6	ENST00000336727	ENSG00000159788	RGS12	RGS12	-2.15727	0.767682	-2.24202	1.21362	-1.80903	-2.24083	0.372251	-3.52094	1.01487	0.15579
EDF1	7	D	9	ENST00000224073	ENSG00000107223	EDF1	EDF1	1.77506	-1.04003	1.09636	0.821762	0.88407	1.28583	-1.24202	1.31105	2.48381	-2.50017
PKD2L1	7	D	11	ENST00000338519	ENSG00000107593	PKD2L1	PKD2L1	0.656563	2.36153	-1.12006	-1.68968	-2.23785	2.63164	-0.207095	1.01981	0.290077	0.0800873
NCOA3	7	E	2	ENST00000371997	ENSG00000124151	NCOA3	NCOA3	-2.20844	1.20766	-0.84003	-1.17006	0.38316	-3.90586	0.777872	2.31115	-1.0953	-2.41616
SENP5	7	E	3	ENST00000323460	ENSG00000119231	SENP5	SENP5	1.48333	0.121991	0.205059	-0.450028	-0.458901	-0.761541	2.18796	-0.128051	-1.47879	-0.907231
ALOX15	7	E	4	ENST00000293761	ENSG00000161905	ALOX15	ALOX15	-2.57344	2.20326	-1.68208	-2.23247	-1.57228	-1.42216	-0.848822	-0.219813	0.594675	0.314339
GPSM2	7	E	6	ENST00000264126	ENSG00000121957	GPSM2	GPSM2	1.18435	-3.78678	4.59388	3.01544	0.348625	-0.265295	0.0903764	1.497	0.342434	-1.66166
SQRDL	7	E	7	ENST00000260324	ENSG00000137767	SQRDL	SQRDL	0.333548	0.475218	0.701117	-0.722251	0.194123	-1.26759	-1.68791	1.93952	-0.475299	0.040523
EZR	7	E	8	ENST00000337147	ENSG00000092820	VIL2	EZR	1.48771	-4.55947	2.15892	1.81384	6.44175	1.61276	-2.2902	1.83794	0.762261	0.245636
LAMB1	7	E	9	ENST00000393561	ENSG00000091136	LAMB1	LAMB1	-0.701459	2.30338	-2.54728	-1.96971	-0.231949	3.2166	0.717469	-1.00568	-1.21017	1.49656
CD38	7	E	10	ENST00000226279	ENSG00000004468	CD38	CD38	-2.07932	4.44048	-2.67179	-3.88454	-2.75707	-1.81214	6.57264	-2.37531	-2.34185	-2.43319
LONP1	7	E	11	ENST00000360614	ENSG00000196365	LONP1	LONP1	0.608917	0.542608	0.5831	-0.55582	0.484547	3.02458	1.66052	-0.284939	-0.354895	-1.07794
MARS2	7	F	2	ENST00000282276	ENSG00000152428	MARS2	MARS2	-1.71726	-1.77764	-0.155806	0.898688	3.77652	-0.52414	-3.54552	0.337729	1.48911	2.59703
BCAT2	7	F	3	ENST00000316273	ENSG00000105552	BCAT2	BCAT2	1.37143	-1.58449	1.01692	3.06572	-0.781904	2.59128	-0.596471	-0.179134	1.12657	-0.976874
MGC42105	7	F	4	ENST00000326035	ENSG00000177453	AC114947.1	0	1.60328	-0.948855	1.91228	0.533482	0.560444	4.92474	2.78721	3.89637	-2.85387	-1.91136
TNFRSF21	7	F	6	ENST00000296861	ENSG00000146072	TNFRSF21	TNFRSF21	0.0851453	-0.0472611	0.381648	0.413444	-0.885841	4.25979	2.11228	2.02808	-1.55538	-1.84573
CD200R1L	7	F	7	ENST00000398214	ENSG00000206531	CD200R1L	CD200R1L	-1.52698	3.50947	-2.76138	-2.73365	-2.00629	2.68393	1.33494	0.129802	-1.55054	0.735975
HDAC7	7	F	8	ENST00000310824	ENSG00000061273	HDAC7	HDAC7	0.0549162	0.229943	-0.308681	-0.0774768	-0.138123	0.719858	1.26511	1.21764	-0.0442691	-2.1936
AKR1C4	7	F	10	ENST00000380448	ENSG00000198610	AKR1C4	AKR1C4	-2.41708	4.48422	-2.68235	-4.12803	-3.27703	-1.3371	5.76822	-2.98537	-3.30833	-0.0329209
PMPCB	7	F	11	ENST00000249269	ENSG00000105819	PMPCB	PMPCB	-0.46957	-0.814544	1.4991	0.630064	0.236267	2.03144	1.76141	0.0618258	-0.506002	-1.49752
ASB4	7	G	4	ENST00000257621	ENSG00000005981	ASB4	ASB4	1.31185	-0.0578229	1.01321	-0.104304	0.170072	1.81308	0.162133	2.31816	-0.578984	0.316414
NFKBIE	7	G	6	ENST00000275015	ENSG00000146232	NFKBIE	NFKBIE	-0.907899	2.27788	-0.932845	-2.30642	-1.79237	-2.29921	-1.05702	-0.226761	0.469223	0.531643
UBB	7	G	8	ENST00000302182	ENSG00000170315	UBB	UBB	0.22836	1.87436	-0.686516	-1.49156	-1.55585	-3.08304	-2.33343	0.218836	1.99323	-1.21934
UNG	7	G	9	ENST00000336865	ENSG00000076248	UNG	UNG	2.17248	0.0430806	0.250401	-0.380864	0.490195	4.07396	1.03812	1.71246	-0.953538	-0.766483
HSPD1	7	G	10	ENST00000345042	ENSG00000144381	HSPD1	HSPD1P4	0.951872	-2.14941	2.10958	1.87033	0.300112	-0.423021	-3.75965	0.374136	2.02463	1.44306
YAF2	7	G	11	ENST00000327791	ENSG00000015153	YAF2	YAF2	2.09976	-1.5	0.724329	0.727484	2.5931	1.12797	-2.40801	1.92043	0.373296	0.895312
TRPC3	7	H	2	ENST00000264811	ENSG00000138741	TRPC3	TRPC3	-1.19215	-1.69893	0.835018	1.2296	2.83977	2.89644	-3.3858	1.74756	0.39284	2.35954
P4HA2	7	H	3	ENST00000379100	ENSG00000072682	P4HA2	P4HA2	-2.67516	-0.62689	-0.385682	0.0881641	3.15039	0.789078	1.24369	-2.39262	-1.63325	1.97317
SCNN1G	7	H	4	ENST00000300061	ENSG00000166828	SCNN1G	SCNN1G	-0.297166	-0.482644	0.512772	0.69681	0.558038	-0.613177	-6.86311	1.01916	3.14579	3.69745
ASB15	7	H	5	ENST00000275699	ENSG00000146809	ASB15	ASB15	0.0164124	1.40919	-0.315297	-0.646313	-1.38573	2.31637	-1.35627	-0.18477	1.44774	-0.172829
CD79B	7	H	6	ENST00000006750	ENSG00000007312	CD79B	CD79B	-0.291876	2.53915	-1.86602	-2.17859	-1.75571	0.640276	-5.2315	1.02485	4.01974	1.15414
LOXL3	7	H	7	ENST00000409549	ENSG00000115318	LOXL3	LOXL3	-1.42097	0.232048	0.191951	0.45031	-1.2825	0.79247	2.69722	-3.40555	1.32384	-2.28585
CRKL	7	H	8	ENST00000354336	ENSG00000099942	CRKL	CRKL	-1.22462	-0.122015	-0.735119	-0.23133	2.51351	1.78618	1.63468	-1.93715	-1.80837	1.26791
SENP3	7	H	9	ENST00000321337	ENSG00000161956	SENP3	SENP3	2.66657	-3.31573	2.92646	2.24206	3.01984	6.74461	0.813385	4.48528	-1.13109	-1.75437
MMP21	7	H	10	ENST00000368808	ENSG00000154485	MMP21	MMP21	1.58461	-5.40549	3.39741	3.66963	6.03654	-0.577924	-7.00119	-0.0245198	3.92843	4.03233
POLR1C	7	H	11	ENST00000372389	ENSG00000171453	POLR1C	POLR1C	1.21071	-1.54843	0.915196	0.804668	1.15971	3.41354	0.649885	1.62274	-0.504114	-0.266421
UIMC1	8	A	2	ENST00000377227	ENSG00000087206	UIMC1	UIMC1	-2.17036	-1.37003	-0.496504	-0.878527	6.31968	-1.67987	1.18973	-1.47045	0.363737	0.127936
DCLRE1B	8	A	3	ENST00000369563	ENSG00000118655	DCLRE1B	DCLRE1B	-1.9287	-2.09847	-0.407139	2.15108	1.00324	-1.51525	0.11819	-0.958592	0.486479	0.245241
IL6R	8	A	4	ENST00000344086	ENSG00000160712	IL6R	IL6R	0.840819	-4.01304	2.29103	1.95057	5.60321	3.05395	-1.11063	1.09169	0.808343	0.580097
LEFTY1	8	A	5	ENST00000272134	ENSG00000143787	LEFTY1	LEFTY1	-1.07293	-3.05205	1.71834	1.84083	4.89245	0.330262	3.39144	2.20265	-2.20746	-0.664399
CHAT	8	A	6	ENST00000337653	ENSG00000070748	CHAT	CHAT	-2.25309	0.620913	0.000641994	-1.28303	0.44492	-1.07043	13.4537	-5.24645	-4.5531	-3.69517
PRSS12	8	A	7	ENST00000296498	ENSG00000164099	PRSS12	PRSS12	-1.49925	0.752597	-0.450855	-1.53569	1.48216	-1.2695	-1.66935	-0.179632	1.86009	-0.740139
RGS14	8	A	8	ENST00000398128	ENSG00000169220	RGS14	RGS14	-2.1729	1.92016	-1.77429	-1.63987	-0.064514	-0.901504	0.0787123	-0.558852	-0.415857	0.865557
PCSK1N	8	A	9	ENST00000218230	ENSG00000102109	PCSK1N	PCSK1N	-2.39821	0.353721	-0.933183	0.108407	1.01708	-0.506769	-2.62637	0.44215	-0.0723401	2.12951
GCLC	8	A	10	ENST00000229416	ENSG00000001084	GCLC	GCLC	-2.32222	1.24759	0.00134817	-1.91174	-0.483346	2.31886	4.42803	-0.569686	-1.65251	-0.820192
KIF13B	8	A	11	ENST00000357808	ENSG00000197892	KIF13B	KIF13B	3.38423	-4.18378	3.98479	2.50223	2.15606	2.19006	0.0913974	2.17602	-0.305288	-0.331775
TMPRSS3	8	B	2	ENST00000380399	ENSG00000160183	TMPRSS3	TMPRSS3	1.97629	-2.47367	0.78135	4.3699	-1.5932	-1.5282	-1.36054	0.0148944	2.5425	-0.465954
JARID1A	8	B	3	ENST00000399787	ENSG00000073614	JARID1A	JARID1A	-2.06139	3.85659	-3.19998	-3.81117	-2.73806	0.48166	9.38521	-3.19549	-4.25869	-0.954161
GRIK2	8	B	4	ENST00000369133	ENSG00000164418	GRIK2	GRIK2	1.92228	0.974518	-0.706609	-0.646631	-0.85743	-1.04737	0.29133	0.860584	-0.52707	0.610902
FLRT1	8	B	5	ENST00000246841	ENSG00000126500	FLRT1	FLRT1	2.02712	0.818042	-0.725484	-1.00567	-0.892965	-1.60155	1.48571	-0.389651	-0.424499	0.330001
NRXN3	8	B	7	ENST00000281127	ENSG00000021645	NRXN3	NRXN3	0.190626	-0.728892	0.000459246	1.12519	0.170759	-0.11574	-1.88054	-0.429001	0.312843	2.62143
SGMS2	8	B	8	ENST00000394686	ENSG00000164023	SGMS2	SGMS2	2.55748	0.564442	-1.10419	-0.239383	-0.507878	1.77034	-0.443333	2.17047	1.57441	-1.79053
CCNH	8	B	10	ENST00000256897	ENSG00000134480	CCNH	CCNH	-1.71087	1.46501	-1.37567	-1.62249	-1.88606	0.518562	2.08783	-1.76787	0.382366	-1.08802
LRSAM1	8	B	11	ENST00000373322	ENSG00000148356	LRSAM1	LRSAM1	0.287451	1.04677	-2.13858	-1.42516	0.867877	-1.2364	-3.29603	0.104353	-0.930968	4.28958
KIF21A	8	C	2	ENST00000395670	ENSG00000139116	KIF21A	KIF21A	1.7886	-0.821286	0.91	-0.118151	1.02871	0.87164	-0.293773	1.75178	-0.565799	0.566836
OTC	8	C	3	ENST00000039007	ENSG00000036473	OTC	OTC	-0.418971	1.28161	-0.373408	-0.870364	-1.25861	-1.07896	3.51665	-0.563284	-1.14309	-0.703362
SAP30	8	C	4	ENST00000296504	ENSG00000164105	SAP30	SAP30	1.67632	0.535646	-0.461536	-0.600313	-0.651887	-2.41585	-1.04725	-0.0504022	-0.269587	2.4598
SLC25A24	8	C	5	ENST00000264128	ENSG00000085491	SLC25A24	SLC25A24	1.43097	-0.677951	0.218327	0.449292	0.652096	1.19844	5.29727	-1.5784	-1.85951	-1.11947
SP110	8	C	6	ENST00000338556	ENSG00000135899	SP110	SP110	1.36829	-1.0819	1.27015	1.14422	-0.0756678	-0.600163	-2.12676	1.01384	0.594207	0.596824
AADAC	8	C	8	ENST00000232892	ENSG00000114771	AADAC	AADAC	-1.09536	0.633214	0.66803	-0.0872739	-2.407	-1.10902	-0.338497	-0.811806	1.57322	-0.355232
NONO	8	C	9	ENST00000373841	ENSG00000147140	NONO	NONO	-0.314411	-1.56604	2.7797	1.29657	-0.680351	0.514984	6.79172	-1.26636	-1.35753	-3.10759
MLL5	8	C	10	ENST00000311117	ENSG00000005483	MLL5	MLL5	-0.451065	1.47668	-0.32944	-0.598151	-2.88769	-1.69063	2.48715	1.87273	-0.916672	-1.4592
PDE3A	8	C	11	ENST00000359062	ENSG00000172572	PDE3A	PDE3A	-0.979838	-1.10145	0.50858	2.11804	-1.61235	0.872168	2.02135	0.926174	-0.573086	-1.42034
BMI1	8	D	2	ENST00000376691	ENSG00000168283	BMI1	BMI1	-2.88248	-2.9298	-0.875505	0.347329	7.34637	-3.0261	0.644975	-0.111232	-0.704969	0.813876
GTSE1	8	D	3	ENST00000160874	ENSG00000075218	GTSE1	GTSE1	-0.675617	-0.407372	-1.11401	0.847363	0.137444	-2.66109	4.98815	-2.74979	-1.18921	-1.35204
ADAM17	8	D	4	ENST00000310823	ENSG00000151694	ADAM17	ADAM17	1.29349	-1.86283	0.966799	1.40754	1.71659	0.717675	6.89519	-1.64805	-2.87201	-1.29744
CD19	8	D	5	ENST00000380673	ENSG00000177455	CD19	CD19	-0.297005	1.15093	-1.01814	-0.824262	-1.85424	-2.54252	-0.828232	-0.988125	2.50939	-0.430907
KAT5	8	D	7	ENST00000341318	ENSG00000172977	KAT5	KAT5	-1.30465	0.038261	-1.19788	0.413948	-0.890345	-0.71687	-4.16651	-2.49649	2.54361	3.06651
PHF1	8	D	8	ENST00000374516	ENSG00000112511	PHF1	PHF1	1.08113	0.818618	0.377362	-1.00594	-1.3681	-2.04447	-1.22443	0.902291	-0.288784	1.57521
RNF135	8	D	9	ENST00000328381	ENSG00000181481	RNF135	RNF135	-0.424569	1.57208	-0.815593	-1.44117	-1.67701	0.131208	-2.56309	7.48752	-0.543872	-0.25953
OGDH	8	D	10	ENST00000222673	ENSG00000105953	OGDH	OGDH	-1.98502	1.74289	-2.63475	-0.922896	-1.76781	-0.144356	-4.96784	0.272222	2.86026	1.53975
MLF1IP	8	D	11	ENST00000281453	ENSG00000151725	MLF1IP	MLF1IP	2.20845	-1.14883	2.21241	0.870514	0.124551	3.95679	-1.4321	0.894649	0.977601	0.224853
P4HB	8	E	2	ENST00000331483	ENSG00000185624	P4HB	P4HB	-0.354474	-0.917205	1.61117	1.18871	-0.539319	0.0201898	3.79501	-0.513027	-0.867439	-1.81938
RAD18	8	E	3	ENST00000264926	ENSG00000070950	RAD18	RAD18	-1.99865	-3.04379	-2.098	4.61572	1.31156	-2.52451	-2.66133	-1.88223	-0.0820759	3.53875
MGC16169	8	E	4	ENST00000273980	ENSG00000145348	AC004053.1	0	1.52872	-2.48553	2.62465	1.81495	1.78758	4.92071	0.82464	-0.0546388	-1.52861	1.79584
NDN	8	E	6	ENST00000331837	ENSG00000182636	NDN	NDN	-0.605723	-0.0718496	1.05139	0.214141	-0.97745	-1.18933	-0.216722	-0.220488	-1.11531	2.26773
MED16	8	E	7	ENST00000312090	ENSG00000175221	MED16	MED16	-1.06248	1.40378	-0.193949	-2.15804	-1.37429	-3.72076	-0.737464	-1.27183	1.84242	-0.573241
IAPP	8	E	8	ENST00000240652	ENSG00000121351	IAPP	IAPP	1.88421	-1.09379	0.753138	-0.0279273	1.53154	0.0698606	-1.07483	0.0609886	1.02033	0.205332
SLC4A9	8	E	9	ENST00000230993	ENSG00000113073	SLC4A9	SLC4A9	0.597767	-1.31897	1.43975	0.442825	0.661051	4.37741	1.60754	2.74106	-1.2093	-0.971541
MAML2	8	E	10	ENST00000331217	ENSG00000184384	MAML2	MAML2	-3.48987	1.78596	-1.57162	-1.6308	-0.203107	-3.42875	3.1871	-3.21861	-0.415859	-0.116683
TRIM23	8	E	11	ENST00000274327	ENSG00000113595	TRIM23	TRIM23	-0.366549	-2.06164	2.04958	1.29114	2.03086	2.91561	-0.198123	0.749823	-0.120431	0.147863
MARVELD3	8	F	2	ENST00000268485	ENSG00000140832	MARVELD3	MARVELD3	0.0937443	1.63805	-0.195375	-1.84569	-1.89438	3.6773	4.66759	-1.21028	-1.6655	-0.639915
COL7A1	8	F	3	ENST00000328333	ENSG00000114270	COL7A1	COL7A1	-1.16736	0.243186	-1.40203	0.233602	0.210822	0.918408	0.0354625	-0.783064	0.551364	0.593039
MAP1A	8	F	5	ENST00000300231	ENSG00000166963	MAP1A	MAP1A	0.415465	1.94416	-2.35666	-1.8123	-1.45331	-0.239254	-2.83047	-1.0379	2.13905	0.942238
ACBD3	8	F	6	ENST00000366812	ENSG00000182827	ACBD3	ACBD3	1.289	-1.42211	1.13398	1.02904	0.829387	0.607084	-2.38756	0.357932	1.91414	0.471991
RAB5A	8	F	7	ENST00000273047	ENSG00000144566	RAB5A	RAB5A	-2.23688	0.942858	-1.30927	-1.20179	-0.415027	2.16041	3.9597	-0.683775	-1.18793	-0.819331
SCT	8	F	8	ENST00000176195	ENSG00000070031	SCT	SCT	1.2161	-0.215253	0.362403	0.312715	-0.26166	2.96841	0.50646	-0.625807	0.977154	-0.6181
ODZ4	8	F	9	ENST00000278550	ENSG00000149256	ODZ4	ODZ4	0.74522	0.621837	0.276455	-0.451581	-0.635776	2.79754	1.23054	0.435445	-0.180725	0.0182048
ADAP1	8	F	10	ENST00000265846	ENSG00000105963	ADAP1	ADAP1	-2.09294	0.621052	-1.63244	-0.159661	-0.501945	-1.81046	5.15094	-2.71951	-1.52574	-1.50547
KDSR	8	F	11	ENST00000406396	ENSG00000119537	FVT1	KDSR	-0.888205	2.08186	-0.666219	-1.80167	-2.04706	-3.19234	-1.09444	2.61799	-0.352265	1.29258
MARVELD3	8	G	2	ENST00000268485	ENSG00000140832	MARVELD3	MARVELD3	2.02249	-1.45759	0.547233	0.538045	0.427389	-2.30559	-3.27949	1.43289	1.1258	0.776266
HCN1	8	G	3	ENST00000303230	ENSG00000164588	HCN1	HCN1	0.692615	-0.208008	-2.15146	1.03813	0.394347	0.689444	-2.52464	2.59807	1.54431	-0.282883
PHGDH	8	G	4	ENST00000369407	ENSG00000092621	PHGDH	PHGDH	2.87162	-5.55394	4.61702	3.41247	6.18496	2.50719	0.0537866	1.89166	-0.502332	0.472426
UGCGL1	8	G	5	ENST00000375990	ENSG00000136731	UGCGL1	UGCGL1	0.985512	0.0151303	-0.146465	-0.0815133	0.26047	0.0984897	1.53186	0.280212	-0.655948	-0.357225
CSMD3	8	G	6	ENST00000297405	ENSG00000164796	CSMD3	CSMD3	1.43751	-1.15978	0.397781	1.12144	-0.157799	1.34112	0.4829	1.41236	-0.182631	0.214001
DBH	8	G	7	ENST00000393056	ENSG00000123454	DBH	DBH	-0.756195	1.02472	0.43712	-1.30889	-1.23523	4.20358	1.6809	1.25581	-1.70577	0.800383
FOXRED2	8	G	8	ENST00000216187	ENSG00000100350	FOXRED2	FOXRED2	-0.947882	-1.07821	0.660186	1.23483	0.211928	3.5979	7.2177	-1.78591	-2.53797	-1.5872
ADAMTS14	8	G	9	ENST00000373208	ENSG00000138316	ADAMTS14	ADAMTS14	-0.813302	2.15925	-2.466	-1.6847	-2.26024	-2.07323	-3.16173	-3.31492	-1.03514	5.0201
ARTN	8	G	10	ENST00000372359	ENSG00000117407	ARTN	ARTN	4.01976	-3.35278	3.89987	2.08986	2.80105	-0.234723	-4.08742	0.966212	1.02478	2.08694
RSPRY1	8	G	11	ENST00000394420	ENSG00000159579	RSPRY1	RSPRY1	0.877012	0.0949446	-0.750013	-0.314119	1.64949	0.767786	-0.804858	0.614152	0.909794	-0.265614
IL1R1	8	H	3	ENST00000233946	ENSG00000115594	IL1R1	IL1R1	3.63639	-2.41561	2.06158	1.86414	2.70295	0.110936	-0.374474	3.09278	0.0576587	-0.664808
CTSK	8	H	4	ENST00000271651	ENSG00000143387	CTSK	CTSK	-0.108812	-2.36083	0.681841	2.20568	1.64295	-1.08695	4.66695	-2.1033	-1.46552	-1.13193
PXMP3	8	H	5	ENST00000357039	ENSG00000164751	PXMP3	PXMP3	-0.932767	0.878499	0.122626	-0.932632	-1.36543	-1.1043	1.6166	-2.08225	0.676225	-1.36202
CCDC113	8	H	6	ENST00000219299	ENSG00000103021	CCDC113	CCDC113	3.5998	-1.97199	1.18396	1.73949	2.20621	2.46677	-2.22017	2.12583	1.0933	0.668517
PDIA4	8	H	7	ENST00000286091	ENSG00000155660	PDIA4	PDIA4	-0.369188	-0.0884097	-1.76223	0.782362	-0.628824	-1.41125	-0.328263	1.08785	1.16765	-0.866136
GNAI3	8	H	8	ENST00000369851	ENSG00000065135	GNAI3	GNAI3	1.4218	0.063782	0.764508	-0.158934	-1.11049	5.3446	3.45636	0.287077	-1.53054	-1.17395
CLCN7	8	H	9	ENST00000262318	ENSG00000103249	CLCN7	CLCN7	1.53057	2.84177	-1.30012	-2.72732	-2.47901	2.68674	4.31601	-1.97329	-1.80675	-0.0400041
GLRA3	8	H	11	ENST00000274093	ENSG00000145451	GLRA3	GLRA3	0.260754	0.611879	-0.899745	-0.858808	0.731604	3.80167	0.494756	3.36601	-0.136529	-1.63592
RAB39	9	A	2	ENST00000320578	ENSG00000179331	RAB39	RAB39	1.06857	2.18377	-1.1149	-1.68064	-0.837797	-1.39784	1.89475	-0.996479	-0.496639	-0.952095
SERPINA1	9	A	3	ENST00000355814	ENSG00000197249	SERPINA1	SERPINA1	-0.639202	1.77553	-1.81113	-1.29967	1.51378	0.098221	2.97299	1.50191	-1.16696	-1.85429
SELPLG	9	A	4	ENST00000228463	ENSG00000110876	SELPLG	SELPLG	0.659024	0.316364	-0.253615	0.407361	-1.31221	0.587299	2.28116	-1.43382	-0.219842	-0.150919
CKAP5	9	A	5	ENST00000378629	ENSG00000175216	CKAP5	CKAP5	-2.76134	0.967274	-1.62884	-1.31673	2.62049	-2.50562	-2.51213	0.287112	-0.52876	1.6036
MYL6	9	A	6	ENST00000293422	ENSG00000092841	MYL6	MYL6	-2.85632	0.462358	-0.200548	-0.194527	1.6775	-2.72441	-5.14245	-2.86071	0.680529	4.88972
CDX2	9	A	7	ENST00000381020	ENSG00000165556	CDX2	CDX2	-1.14584	2.22456	-1.42292	-2.23796	-0.485561	-0.682967	-2.63861	7.65326	-0.371417	-0.969309
KCNC2	9	A	8	ENST00000393288	ENSG00000166006	KCNC2	KCNC2	0.416561	-0.670651	1.25604	0.11194	2.12573	2.12949	3.30373	-0.100794	-1.30259	-0.525226
CDH20	9	A	9	ENST00000262717	ENSG00000101542	CDH20	CDH20	0.0996755	0.247902	1.04802	-0.292394	0.541418	-1.51908	-1.17465	-0.964541	2.54446	-1.31049
TFEC	9	A	10	ENST00000320239	ENSG00000105967	TFEC	TFEC	-0.452799	-3.85955	3.69153	2.36925	4.26153	-0.160471	1.44037	1.86887	-0.89317	-1.29491
SORCS1	9	A	11	ENST00000344440	ENSG00000108018	SORCS1	SORCS1	-3.29508	4.93149	-3.50178	-4.77303	-2.8586	-1.29281	4.19763	-1.68865	-1.51666	-0.58773
GRIP2	9	B	2	ENST00000273083	ENSG00000144596	GRIP2	GRIP2	-2.08162	2.22191	-3.09276	-1.58426	-0.731249	0.326976	4.01875	-1.14569	-2.04513	0.047881
KIAA0101	9	B	3	ENST00000380258	ENSG00000166803	KIAA0101	KIAA0101	0.376033	-1.62248	-0.878362	0.991413	6.39421	0.444729	0.185901	-0.749652	-0.296549	1.49421
CTSA	9	B	4	ENST00000372484	ENSG00000064601	CTSA	CTSA	1.19041	0.662357	-1.07478	-0.028649	-0.205737	-2.25951	-5.1819	-0.740369	2.97227	2.88412
DHCR7	9	B	5	ENST00000355527	ENSG00000172893	DHCR7	DHCR7	5.05829	-2.02777	1.39533	1.96931	2.54689	0.60069	2.0656	-0.369399	0.197115	-1.76838
KIF14	9	B	6	ENST00000367350	ENSG00000118193	KIF14	KIF14	2.60306	-0.0901814	0.490821	0.522792	-0.017478	-1.76945	-5.8921	-2.75283	5.00572	2.42751
SFRP1	9	B	7	ENST00000220772	ENSG00000104332	SFRP1	SFRP1	3.8886	-2.8729	2.48973	2.76463	2.00258	3.30538	1.76758	0.556121	-0.233441	-0.623507
HPRT1	9	B	8	ENST00000298556	ENSG00000165704	HPRT1	HPRT1	2.34754	-1.58726	1.50118	2.11188	0.284095	-0.690065	1.41167	0.362847	-0.486411	-0.625966
PAFAH1B3	9	B	9	ENST00000262890	ENSG00000079462	PAFAH1B3	PAFAH1B3	1.36796	-1.29195	-1.66358	2.60055	1.61188	-2.68999	-2.48837	-0.187099	2.69551	-0.358177
SLC6A4	9	B	10	ENST00000401766	ENSG00000108576	SLC6A4	SLC6A4	4.83453	-0.484208	0.922812	0.636998	0.495744	1.57221	1.65839	0.865867	0.474978	-1.89173
TFDP1	9	B	11	ENST00000375370	ENSG00000198176	TFDP1	TFDP1	0.416141	-1.05361	-0.135511	2.53782	-1.21397	-2.62086	-8.02262	0.0104402	3.18343	5.63377
BMP6	9	C	2	ENST00000283147	ENSG00000153162	BMP6	BMP6	1.09704	0.972892	0.832071	-1.17329	-1.35198	-0.251204	-0.551031	0.137665	-0.578651	2.14136
EXO1	9	C	3	ENST00000348581	ENSG00000174371	EXO1	EXO1	-2.69875	-0.895066	-0.859774	-0.543826	4.58294	-1.3393	6.45097	-3.32365	-3.5122	0.167781
ECE1	9	C	4	ENST00000264205	ENSG00000117298	ECE1	ECE1	-1.40637	-0.0821465	-2.54779	1.40869	0.548761	-3.57975	1.75785	-3.04695	0.807183	0.0106026
COMT	9	C	5	ENST00000407537	ENSG00000093010	COMT	COMT	-1.69005	1.44842	-2.1285	-0.888088	-1.65913	-2.39627	1.17179	-2.56111	0.423483	-0.560747
DAK	9	C	6	ENST00000394900	ENSG00000149476	DAK	DAK	1.74288	1.43757	-0.819535	-1.4012	-0.111604	-0.191396	-1.71831	1.0552	0.82538	0.332096
ENDOD1	9	C	7	ENST00000278505	ENSG00000149218	ENDOD1	ENDOD1	2.17836	-1.77066	1.78144	1.65047	0.639801	0.305713	0.958809	1.46227	-1.12797	0.209049
BCAM	9	C	8	ENST00000270233	ENSG00000187244	BCAM	BCAM	-2.75968	1.75091	-3.32442	-0.679432	-1.50629	-3.87572	-3.19564	-0.866918	2.60659	-0.528543
NOS1	9	C	10	ENST00000397605	ENSG00000089250	NOS1	NOS1	0.23275	0.49878	-0.176314	-0.536477	0.00727536	-0.527747	-0.581488	0.0379229	-0.212541	0.739179
CRLF3	9	C	11	ENST00000324238	ENSG00000176390	CRLF3	CRLF3	0.718388	0.877097	0.185121	-1.27939	1.12239	2.90662	3.55546	-0.967259	-2.16208	-0.507757
CETN1	9	D	3	ENST00000327228	ENSG00000177143	CETN1	CETN1	0.575145	0.302042	0.158402	-0.0439349	-0.711726	3.06726	1.69754	0.29343	-0.0767498	-0.782649
GPR180	9	D	4	ENST00000376958	ENSG00000152749	GPR180	GPR180	2.13662	-2.66247	2.89528	1.49415	2.57831	2.51529	-0.927099	0.620865	1.26197	-0.665673
CCNA1	9	D	5	ENST00000255465	ENSG00000133101	CCNA1	CCNA1	-1.00005	-0.87101	-0.0729463	1.06958	2.25315	-2.99126	-5.58491	-0.173081	3.44289	1.30764
CXCL13	9	D	7	ENST00000286758	ENSG00000156234	CXCL13	CXCL13	2.58899	1.09642	-0.237183	-0.690111	0.212113	5.0773	5.83411	-0.559438	-2.3357	-2.56382
APCS	9	D	8	ENST00000255040	ENSG00000132703	APCS	APCS	-0.312106	-0.495351	-0.893011	1.2647	0.940146	0.084469	-0.128039	-0.0964949	1.52373	-0.974797
KIF11	9	D	9	ENST00000260731	ENSG00000138160	KIF11	KIF11	-4.05141	-16.4878	1.45845	22.6851	-1.69773	-3.64512	-10.5842	-3.12584	5.60822	5.15974
SCUBE1	9	D	10	ENST00000360835	ENSG00000159307	SCUBE1	SCUBE1	-0.519035	-0.705579	2.33242	1.55296	-1.79307	-1.23269	-4.51786	0.215613	2.27411	2.72587
ALAS2	9	D	11	ENST00000396195	ENSG00000158578	ALAS2	ALAS2	4.01424	0.279333	1.08591	-0.533477	0.597691	3.74905	-0.848647	1.22593	0.568919	-0.434964
RBCK1	9	E	2	ENST00000353660	ENSG00000125826	RBCK1	RBCK1	-3.28694	-13.2787	0.344219	9.14436	5.80606	-4.02485	-7.0521	-2.40705	1.42155	6.37601
CPA5	9	E	3	ENST00000355388	ENSG00000158525	CPA5	CPA5	-0.713293	2.98614	-1.21625	-2.81769	-2.22404	2.36981	9.34598	-2.61295	-3.7114	-2.72549
BTN1A1	9	E	5	ENST00000244513	ENSG00000124557	BTN1A1	BTN1A1	-0.363315	3.84447	-2.04194	-3.72708	-3.0507	-0.729089	4.95811	-1.3661	-1.61367	-1.92872
UBR1	9	E	6	ENST00000290650	ENSG00000159459	UBR1	UBR1	-1.96297	-0.905384	-2.22368	2.88571	-0.689649	-2.79633	0.537738	-1.1175	-0.369825	0.493911
ITGA2B	9	E	7	ENST00000353281	ENSG00000005961	ITGA2B	ITGA2B	1.70602	-1.57711	1.12239	1.04371	3.13923	2.09317	-0.297515	2.72476	0.494479	-1.01802
ERBB2IP	9	E	8	ENST00000380939	ENSG00000112851	ERBB2IP	ERBB2IP	1.32874	-1.6238	2.29838	1.43113	-0.127594	-0.415521	-3.15696	1.75115	2.4381	-0.373383
ABCC13	9	E	9	ENST00000400574	ENSG00000215557	ABCC13	ABCC13	2.44358	-0.986894	2.79328	0.283598	1.27363	0.953737	1.07244	-1.58889	-1.37217	1.79628
LSS	9	E	10	ENST00000397728	ENSG00000160285	LSS	LSS	2.92004	-0.917236	2.00219	0.152168	3.0459	3.69638	5.2505	1.29309	-3.19886	-1.81283
ESPL1	9	E	11	ENST00000257934	ENSG00000135476	ESPL1	ESPL1	-3.01007	-13.815	0.0758825	10.2233	4.53578	-0.124872	-5.34379	-1.15159	1.89033	3.45454
MORC1	9	F	2	ENST00000232603	ENSG00000114487	MORC1	MORC1	-1.97699	0.653945	0.313967	-0.0542064	-2.12652	0.301006	-0.228376	-1.50763	0.730723	0.791089
SORD	9	F	3	ENST00000267814	ENSG00000140263	SORD	SORD	0.848902	-2.1151	2.39661	2.70127	0.398116	-1.89009	-3.47072	-0.0257726	3.40141	-0.0665142
CAMKV	9	F	4	ENST00000296471	ENSG00000164076	CAMKV	CAMKV	-0.36381	-0.204929	1.57582	0.393725	-0.854926	0.656426	1.20928	-0.1435	-0.237759	-0.450465
KCNQ1	9	F	5	ENST00000345015	ENSG00000053918	KCNQ1	KCNQ1	1.59952	1.68936	-0.0180186	-1.66325	-2.28864	4.22546	0.793692	2.18108	-0.928502	0.0287005
TRAF2	9	F	6	ENST00000247668	ENSG00000127191	TRAF2	TRAF2	-0.475362	1.43291	0.384059	-1.40395	-2.28036	-0.863584	1.27686	-1.22999	0.209833	-0.357955
IFNW1	9	F	7	ENST00000380229	ENSG00000177047	IFNW1	IFNW1	-0.557619	2.58152	-1.54034	-2.32995	-2.16212	0.499032	-1.8113	1.86461	-0.475648	2.10801
CCL16	9	F	8	ENST00000293275	ENSG00000161573	CCL16	CCL16	0.0910731	0.860447	1.7189	-0.737333	-1.20602	3.97591	1.73359	1.41761	-1.26402	-0.642255
KIF1A	9	F	9	ENST00000320389	ENSG00000130294	KIF1A	KIF1A	-3.14576	2.72172	-3.57914	-1.42606	-2.47168	-3.4994	6.40385	-2.42915	-1.25791	-3.16593
ALG6	9	F	10	ENST00000371108	ENSG00000088035	ALG6	ALG6	-1.52639	2.06449	-1.28858	-1.91449	-0.957679	0.470324	-0.173358	1.65377	-0.614516	0.307887
DPYSL2	9	F	11	ENST00000311151	ENSG00000092964	DPYSL2	DPYSL2	-1.68739	2.40049	-2.33408	-2.26175	-0.494327	0.100108	4.01118	-1.83194	-0.376529	-1.90667
H1F0	9	G	2	ENST00000340857	ENSG00000189060	H1F0	H1F0	0.586932	-0.437758	0.674216	0.604798	1.26401	-1.26266	-1.4958	0.610286	0.498031	0.417934
SDCBP	9	G	3	ENST00000260130	ENSG00000137575	SDCBP	SDCBP	0.564238	0.180684	1.20152	-0.183852	-1.50563	1.50746	-2.58751	1.44285	0.386294	1.71359
MS4A1	9	G	4	ENST00000389939	ENSG00000156738	MS4A1	MS4A1	3.29382	-0.963516	1.82615	1.01818	0.966585	4.86359	4.01854	0.244339	-2.58968	-0.382716
FGF10	9	G	5	ENST00000264664	ENSG00000070193	FGF10	FGF10	-0.947074	2.5081	-0.769769	-2.4952	-2.1769	-2.95083	-0.289879	1.03943	-1.41934	1.60125
RSU1	9	G	6	ENST00000345264	ENSG00000148484	RSU1	RSU1	2.96124	-2.0119	3.00528	1.18971	1.3938	4.49555	-1.34806	1.9326	-0.413005	0.818903
ABCC8	9	G	7	ENST00000379493	ENSG00000006071	ABCC8	ABCC8	1.29758	-1.62768	2.66059	1.37776	0.982589	2.12945	-2.5415	3.09242	0.329799	0.693942
STAT2	9	G	8	ENST00000314128	ENSG00000170581	STAT2	STAT2	0.958694	1.29534	-1.00038	-0.915631	-2.21708	-1.98518	-1.8213	-0.00857961	1.96723	-0.797858
VSIG2	9	G	9	ENST00000326621	ENSG00000019102	VSIG2	VSIG2	-2.5221	0.832914	-2.51764	-0.35043	1.90389	-1.28492	-0.880534	-0.440776	0.700898	0.458913
C15orf17	9	G	10	ENST00000357635	ENSG00000178761	C15orf17	C15orf17	-0.355946	0.391065	0.0664987	0.339603	-1.2405	0.63313	0.12292	-0.213176	1.48896	-1.10744
CPNE4	9	G	11	ENST00000393189	ENSG00000196353	CPNE4	CPNE4	-0.571751	2.9874	-1.45956	-2.80861	-1.66169	1.84629	-2.74773	0.690135	0.274966	1.71378
AMMECR1	9	H	2	ENST00000372059	ENSG00000101935	AMMECR1	AMMECR1	3.3602	-2.62567	3.51234	1.90971	3.72825	2.63399	-2.51983	1.543	1.22345	0.325027
IL1F6	9	H	4	ENST00000259211	ENSG00000136694	IL1F6	IL1F6	-0.787938	0.954364	-0.584476	-0.592485	-0.97468	0.589001	1.6658	-1.29145	-0.46869	-0.0927521
H2AFX	9	H	5	ENST00000375167	ENSG00000188486	H2AFX	H2AFX	-1.36527	3.94104	-2.14713	-3.87785	-2.39828	2.19507	1.11538	1.23659	-1.153	-0.242786
GFRA3	9	H	6	ENST00000378362	ENSG00000146013	GFRA3	GFRA3	-0.15651	-1.19721	0.402854	1.59854	1.10885	-1.34877	0.617702	1.82986	0.488499	-1.32214
GJA1	9	H	7	ENST00000282561	ENSG00000152661	GJA1	GJA1	-0.381567	1.10299	-0.700547	-1.36304	-0.0758675	1.07412	6.32361	-1.28128	-3.05997	-1.31821
TSPO	9	H	8	ENST00000396265	ENSG00000100300	TSPO	TSPO	1.04892	-2.73153	2.31886	2.01299	3.74243	0.599687	-0.479436	-0.71163	2.0214	-0.649239
CSF1R	9	H	9	ENST00000394307	ENSG00000182578	CSF1R	CSF1R	3.69208	-4.57841	4.31921	3.42689	6.54049	1.54638	-3.08485	1.67061	0.559165	1.30954
MTL5	9	H	10	ENST00000255087	ENSG00000132749	MTL5	MTL5	-1.42745	2.19995	-1.22909	-1.79431	-2.36614	0.214401	2.16618	-0.762324	-0.791152	-0.503236
GABRQ	9	H	11	ENST00000276369	ENSG00000147402	GABRQ	GABRQ	-1.13245	0.653745	-0.732139	-0.94481	0.158695	-0.433292	2.02311	2.66335	-1.2125	-1.3478
LUZP4	10	A	2	ENST00000371921	ENSG00000102021	LUZP4	LUZP4	-1.8414	-2.03388	0.0149131	1.10754	4.09804	2.14221	-2.1512	-1.48794	0.441813	2.3766
CAV1	10	A	4	ENST00000393467	ENSG00000105974	CAV1	CAV1	-1.12194	0.496286	0.526263	-0.982158	-0.954722	2.83568	1.21246	-1.68851	-0.541097	1.37551
SLC25A45	10	A	5	ENST00000377152	ENSG00000162241	SLC25A45	SLC25A45	-1.3902	0.31132	1.25632	-0.379594	0.427786	-2.22311	-5.27942	-0.312071	1.34496	2.86121
AGXT2L2	10	A	6	ENST00000308158	ENSG00000175309	AGXT2L2	AGXT2L2	-1.19374	0.00325177	-1.0013	-0.120853	1.10267	-1.4683	1.46584	-0.0468144	0.314263	-1.27126
GSS	10	A	7	ENST00000216951	ENSG00000100983	GSS	GSS	1.29262	-0.0347018	0.865881	-0.422534	0.802712	4.33122	2.07404	0.233133	-0.623303	-0.395034
ELAVL4	10	A	8	ENST00000396176	ENSG00000162374	ELAVL4	ELAVL4	-0.0518906	0.414843	-0.412566	-0.178517	0.522337	0.192591	1.24392	-1.46352	0.0955668	-0.444279
KIFAP3	10	A	9	ENST00000367767	ENSG00000075945	KIFAP3	KIFAP3	-0.549259	-0.685962	0.963217	1.32825	-1.1022	2.20693	0.705115	-1.00515	1.04199	-1.09975
STAT4	10	A	10	ENST00000409995	ENSG00000138378	STAT4	STAT4	-2.04519	-0.299519	-0.109328	0.389847	-0.64768	-1.83822	3.29649	-3.38246	0.652724	-1.49032
HMGA2	10	A	11	ENST00000393578	ENSG00000149948	HMGA2	HMGA2	-2.78782	1.45365	-0.630032	-1.12727	-1.20779	-0.907339	-2.8303	0.726381	1.61953	0.328914
MOCS3	10	B	2	ENST00000244051	ENSG00000124217	MOCS3	MOCS3	5.83983	1.09764	-0.686995	-0.58401	-0.913479	0.927238	1.04385	-2.29652	-0.982463	2.49364
CNBP	10	B	3	ENST00000393290	ENSG00000169714	CNBP	CNBP	-1.47766	2.11387	-2.42491	-1.24602	-1.52231	-1.03176	2.03068	-0.0778003	-1.0234	-0.4358
CCL27	10	B	4	ENST00000259631	ENSG00000213927	CCL27	CCL27	5.05924	-3.32849	2.39587	2.4639	2.73627	-2.47003	-5.86305	0.311408	1.14881	3.9682
TREX1	10	B	5	ENST00000395677	ENSG00000213689	TREX1	TREX1	2.78944	0.0354897	0.391476	0.236678	0.412571	-2.22262	-0.755701	0.986998	0.887403	-0.31013
GNA15	10	B	6	ENST00000262958	ENSG00000060558	GNA15	GNA15	1.86063	0.00920699	0.592882	0.370802	-1.1243	-2.11778	-0.529685	4.79432	-1.32511	-0.879016
TRIM61	10	B	7	ENST00000329314	ENSG00000183439	TRIM61	TRIM61	0.225934	-2.27759	1.73204	2.15434	-0.30179	-1.27861	-4.25834	-0.0999545	4.1341	-0.137637
NBN	10	B	8	ENST00000409330	ENSG00000104320	NBN	NBN	-1.45784	0.74082	-0.725743	0.000765569	-1.16464	-0.623822	6.08678	-3.94574	-1.66968	-0.737855
MMP11	10	B	9	ENST00000215743	ENSG00000099953	MMP11	MMP11	4.91269	-0.119932	0.167051	0.0155462	-0.228732	3.2489	3.61897	1.25808	-1.73985	-1.6694
HSD3B2	10	B	11	ENST00000369416	ENSG00000203859	HSD3B2	HSD3B2	0.616861	0.972405	0.105086	-0.793519	-1.11376	-2.16633	3.45777	-2.0669	-1.99826	0.825888
KLK1	10	C	2	ENST00000301420	ENSG00000167748	KLK1	KLK1	1.54548	-2.36777	1.69695	2.71709	-0.341261	0.213191	-6.12356	-1.93655	0.630132	7.97274
MASP2	10	C	3	ENST00000400897	ENSG00000009724	MASP2	MASP2	3.47781	-1.98318	2.39807	1.04221	2.10917	2.81768	-2.02623	2.748	0.49476	0.309149
PSMD14	10	C	4	ENST00000263639	ENSG00000115233	PSMD14	PSMD14	-2.14961	-2.28447	-0.817912	2.64732	1.71651	-2.91971	-5.28756	-5.47223	6.80883	-0.887869
VARS	10	C	5	ENST00000211402	ENSG00000096171	VARS	VARS	0.6779	-3.38735	2.40852	1.63577	2.23585	-1.26607	2.76003	-1.2149	-1.35968	-0.516562
TRPV1	10	C	6	ENST00000399752	ENSG00000196689	TRPV1	TRPV1	0.0119872	-1.02472	1.99597	0.787997	-0.0817385	0.336781	0.685672	1.56079	0.134313	-1.97422
FANCG	10	C	7	ENST00000378643	ENSG00000221829	FANCG	FANCG	-0.081376	-0.279918	-0.162821	0.369577	0.251738	0.730397	3.62769	-1.0312	-0.91548	-1.64011
EPRS	10	C	8	ENST00000366923	ENSG00000136628	EPRS	EPRS	-0.460054	0.317979	0.721682	-0.498131	0.0281019	-1.18099	-3.77188	-0.878807	0.453646	5.14015
SNRPD1	10	C	9	ENST00000300413	ENSG00000167088	SNRPD1	SNRPD1	-1.28221	-0.150079	-1.84496	1.99614	-1.14205	-0.819956	-1.1549	-1.6629	2.43128	-0.855668
CTNNB1	10	C	11	ENST00000396190	ENSG00000168036	CTNNB1	CTNNB1	0.138884	-1.10264	0.0263889	0.931605	1.72581	-1.26346	-1.33921	1.09292	0.966422	-0.495731
KIF25	10	D	2	ENST00000351261	ENSG00000125337	KIF25	KIF25	1.5437	-1.1931	1.12038	1.70434	0.144027	1.64634	-1.17898	-0.974264	0.00944748	2.66658
MCOLN3	10	D	4	ENST00000341115	ENSG00000055732	MCOLN3	MCOLN3	-0.014449	0.456913	-0.382529	-0.179706	-0.0615523	-1.49774	8.87971	-4.61314	-3.18477	-1.76633
BMP3	10	D	5	ENST00000282701	ENSG00000152785	BMP3	BMP3	-2.30784	2.12692	-2.26021	-0.768837	-0.706947	-2.91858	-0.800661	-0.810762	1.86382	-0.78453
ZNF280A	10	D	6	ENST00000302097	ENSG00000169548	ZNF280A	ZNF280A	-0.176013	-0.209673	-0.260276	-0.069268	1.38574	-1.81163	-5.01076	2.46614	0.631847	3.39518
IL17A	10	D	7	ENST00000340057	ENSG00000112115	IL17A	IL17A	-1.72797	-4.18613	-1.11445	4.29695	1.63165	-3.71049	-7.08433	-0.204869	2.91614	2.70844
ESRRG	10	D	9	ENST00000359162	ENSG00000196482	ESRRG	ESRRG	1.47934	-0.895058	1.05958	0.0503142	-0.690442	-0.686329	-7.71886	0.481902	5.27153	1.47339
MTHFR	10	D	10	ENST00000376592	ENSG00000177000	MTHFR	MTHFR	0.083053	0.967798	-1.11746	0.0535125	-1.59548	-1.26844	-3.9491	-1.41802	-1.68982	5.87026
ANKFN1	10	D	11	ENST00000318698	ENSG00000153930	ANKFN1	ANKFN1	-1.36663	1.09353	-1.08333	-0.855355	0.652899	-0.332165	0.71175	-0.747668	-0.749627	1.25271
NEURL	10	E	2	ENST00000369780	ENSG00000107954	NEURL	NEURL	-1.81944	1.85991	-1.96125	-1.4122	-0.989521	-0.851293	5.22773	-1.58017	-3.28593	0.0827335
LASS6	10	E	3	ENST00000392687	ENSG00000172292	LASS6	LASS6	1.34765	0.232157	0.334962	-0.219089	-1.11723	4.08918	0.555469	2.35999	-0.663979	-0.0619576
CAV3	10	E	4	ENST00000329744	ENSG00000182533	CAV3	CAV3	-1.71303	2.08414	-1.48771	-1.0137	-2.35012	-3.78017	-1.03525	-1.66807	1.26419	-0.485982
RNF125	10	E	5	ENST00000217740	ENSG00000101695	RNF125	RNF125	2.81054	-0.0304416	-0.0488442	-0.255207	0.790465	2.65689	-0.999837	0.832286	0.132985	0.887346
CAPN3	10	E	6	ENST00000349748	ENSG00000092529	CAPN3	CAPN3	-0.954801	-2.00313	-0.240249	0.7827	3.0229	-2.52586	-0.25568	0.664899	-0.17896	0.567614
TOP1MT	10	E	7	ENST00000329245	ENSG00000184428	TOP1MT	TOP1MT	-0.606351	1.93662	-1.07721	-1.60868	-1.06519	0.961782	4.03702	-0.242096	-1.7978	-1.30549
SPRY1	10	E	9	ENST00000394339	ENSG00000164056	SPRY1	SPRY1	-1.29413	4.14842	-2.35116	-3.59346	-2.85896	1.82212	2.74451	-0.496384	-1.44193	0.0439708
GRIA4	10	E	10	ENST00000393125	ENSG00000152578	GRIA4	GRIA4	1.64136	0.775453	0.198735	-1.00747	0.0346861	-2.29825	-1.78046	8.89089	-2.84942	0.968368
NKD1	10	E	11	ENST00000268459	ENSG00000140807	NKD1	NKD1	2.45953	-4.56586	4.39686	3.14106	1.96222	0.552032	-4.54631	2.53583	1.01241	2.73824
SERPINC1	10	F	2	ENST00000367698	ENSG00000117601	SERPINC1	SERPINC1	0.20841	-1.42534	1.2968	1.14246	1.32589	-0.0758804	0.277652	0.214127	-0.102284	0.216549
IL27RA	10	F	3	ENST00000263379	ENSG00000104998	IL27RA	IL27RA	0.624819	-1.85469	2.46362	0.64113	1.30278	-1.22071	-1.09894	2.53938	0.493917	0.0222821
PCSK7	10	F	4	ENST00000320934	ENSG00000160613	PCSK7	PCSK7	0.224937	1.03566	-0.141839	-1.00652	-0.920717	0.518416	-0.147348	-1.04954	0.808671	-0.336764
HSD17B3	10	F	5	ENST00000375262	ENSG00000130948	HSD17B3	HSD17B3	-0.826851	-1.54205	-0.0332251	1.83275	1.6183	0.339947	-1.76372	-1.30121	2.45724	-0.411625
CYP3A5	10	F	6	ENST00000222982	ENSG00000106258	CYP3A5	CYP3A5	-0.356477	-0.238721	0.832367	0.464782	-1.46226	-0.6823	-1.43133	2.11588	0.663024	-0.551113
ALDH7A1	10	F	8	ENST00000409134	ENSG00000164904	ALDH7A1	ALDH7A1	-2.27781	0.254157	-2.03705	1.41965	-1.215	0.309516	7.80753	-4.22203	-2.16356	-2.5837
TRIM65	10	F	9	ENST00000269383	ENSG00000141569	TRIM65	TRIM65	-2.56019	0.204976	-0.915387	-1.01851	2.00668	-0.954251	5.04762	-2.434	-2.57837	0.111176
RAB35	10	F	10	ENST00000229340	ENSG00000111737	RAB35	RAB35	0.165045	1.7615	-1.09227	-1.37873	-0.678671	1.21626	3.64284	-1.21946	-2.0646	0.38381
CYP2C9	10	F	11	ENST00000260682	ENSG00000138109	CYP2C9	CYP2C9	2.2432	-1.19491	1.33742	0.617551	0.676798	6.6013	0.641156	2.17631	-0.535391	-0.671578
RBBP5	10	G	3	ENST00000391943	ENSG00000117222	RBBP5	RBBP5	0.288692	-0.70409	0.407519	-0.0459221	1.22952	-0.318945	2.88556	1.22614	-2.37111	-0.173318
AMH	10	G	4	ENST00000221496	ENSG00000104899	AMH	AMH	1.21349	1.10966	-1.26508	-0.984376	0.320862	-0.0448818	6.98808	-2.72009	-3.08427	-1.59396
ACTN4	10	G	5	ENST00000252699	ENSG00000130402	ACTN4	ACTN4	1.01468	0.573801	-1.22311	-0.796363	1.46828	-2.07709	-0.94688	-1.05186	-0.0481845	1.69184
TNFRSF19	10	G	7	ENST00000382258	ENSG00000127863	TNFRSF19	TNFRSF19	-1.12166	0.698909	-0.993607	-0.25373	-0.492224	5.83905	0.33742	1.23265	0.0554286	-0.499536
PCDH10	10	G	8	ENST00000264360	ENSG00000138650	PCDH10	PCDH10	0.595763	-4.30527	2.29601	3.596	2.58425	2.3312	1.82742	0.144062	0.0607425	-1.64058
DHRS9	10	G	9	ENST00000327239	ENSG00000073737	DHRS9	DHRS9	1.12858	1.43325	-0.201229	-0.83237	-2.07847	1.4821	-0.663512	-1.06864	0.971845	0.383331
CCNE1	10	G	10	ENST00000262643	ENSG00000105173	CCNE1	CCNE1	-1.59913	4.73277	-2.08955	-4.12683	-3.25622	3.94589	7.834	1.15225	-3.75382	-2.89089
NRG3	10	G	11	ENST00000404576	ENSG00000185737	NRG3	NRG3	0.535549	-0.159388	0.368801	0.230931	-0.994644	0.779619	0.110733	2.00501	-0.341698	-0.892393
PDE6C	10	H	2	ENST00000371447	ENSG00000095464	PDE6C	PDE6C	-1.17449	2.29173	-1.39846	-2.18708	-1.23394	4.06943	4.38146	-0.476903	-2.46376	-1.00691
ACVR1C	10	H	3	ENST00000243349	ENSG00000123612	ACVR1C	ACVR1C	-0.436829	-0.393048	0.898907	0.214938	0.537967	5.05363	0.838429	2.26834	-1.58536	0.514262
SLC6A18	10	H	5	ENST00000296821	ENSG00000164363	SLC6A18	SLC6A18	-0.367953	0.207739	0.556559	-0.00673686	-0.930712	3.67883	1.28861	1.09713	-1.3704	-0.177628
GLI3	10	H	6	ENST00000395925	ENSG00000106571	GLI3	GLI3	-0.183031	-1.41831	1.08027	0.211613	3.24706	0.0286106	0.30964	-1.72569	0.630354	-0.190764
CD40	10	H	7	ENST00000372278	ENSG00000101017	CD40	CD40	-0.200833	0.259709	-0.41335	0.172389	-0.28767	-3.00533	0.935447	-0.150032	-0.33775	-0.800422
CD274	10	H	8	ENST00000381577	ENSG00000120217	CD274	CD274	-0.977773	-0.254134	2.78578	-0.605942	-0.1948	1.98715	1.61741	2.43067	-1.43586	-0.321083
AP3S1	10	H	9	ENST00000316788	ENSG00000177879	AP3S1	AP3S1	0.263457	-2.34636	2.0253	1.04117	1.16626	0.7	0.932307	-0.370188	-0.692238	0.673583
SNRNP25	10	H	10	ENST00000383018	ENSG00000161981	SNRNP25	SNRNP25	0.284098	0.0636972	1.24279	-0.872547	-1.01326	-0.607983	1.75792	0.392041	-1.73429	0.464324
UBFD1	10	H	11	ENST00000395878	ENSG00000103353	UBFD1	UBFD1	0.464088	-1.16571	2.04856	0.0879774	0.689157	4.25356	1.27267	2.36314	-1.53416	-0.229399
WNT3A	11	A	2	ENST00000284523	ENSG00000154342	WNT3A	WNT3A	0.259928	-4.31494	3.14766	1.71886	6.07519	0	0	0	0	0
PHF23	11	A	4	ENST00000043410	ENSG00000040633	PHF23	PHF23	-2.76541	-1.54674	-1.54384	2.19769	2.00608	0	0	0	0	0
GPR137C	11	A	5	ENST00000321662	ENSG00000180998	GPR137C	GPR137C	0.155215	-2.85224	3.32307	1.14669	4.15689	4.73761	0.591189	-0.204757	-0.161339	0.288462
GPNMB	11	A	6	ENST00000381990	ENSG00000136235	GPNMB	GPNMB	-1.64375	-2.47669	1.40922	1.68861	5.46354	0	0	0	0	0
HERC4	11	A	7	ENST00000373700	ENSG00000148634	HERC4	HERC4	-1.73651	1.57967	-1.12855	-1.8977	1.13165	3.19701	-1.38743	-1.21529	0.089358	2.20095
PEX19	11	A	8	ENST00000392220	ENSG00000162735	PEX19	PEX19	-1.08757	-1.62643	1.8968	0.920233	1.70083	0	0	0	0	0
RNF185	11	A	9	ENST00000266252	ENSG00000138942	RNF185	RNF185	-0.351038	-1.26909	-0.0600837	0.863302	1.56726	-0.94497	-4.5291	-0.418457	1.97115	1.54598
PHF15	11	A	10	ENST00000361895	ENSG00000043143	PHF15	PHF15	-2.6102	0.00927821	-1.35132	-0.532875	2.48798	0	0	0	0	0
MYF6	11	A	11	ENST00000228641	ENSG00000111046	MYF6	MYF6	-3.75526	3.3636	-1.8238	-4.254	-1.12668	-3.88442	-2.7573	0.295629	0.594728	2.03568
SIRPG	11	B	2	ENST00000344103	ENSG00000089012	SIRPG	SIRPG	1.97277	-0.758558	1.48562	0.746313	-0.245128	-3.01425	0.846697	-0.186205	-0.466489	-0.0606864
LLGL1	11	B	3	ENST00000316843	ENSG00000131899	LLGL1	LLGL1	0.835397	1.81679	-0.447895	-1.86215	-1.46326	0	0	0	0	0
TNS3	11	B	4	ENST00000311160	ENSG00000136205	TNS3	TNS3	0.357664	0.641372	-0.624713	0.340505	-1.78516	-1.8879	-2.51333	1.09953	2.72092	-0.706232
NFX1	11	B	5	ENST00000379540	ENSG00000086102	NFX1	NFX1	1.40502	-2.14972	-0.883285	1.93669	3.0674	0	0	0	0	0
KCNC4	11	B	6	ENST00000369787	ENSG00000116396	KCNC4	KCNC4	1.71083	2.08812	-0.704245	-2.17333	-1.38828	-1.3845	0.913095	-1.39394	-0.527865	0.223766
XPC	11	B	7	ENST00000285021	ENSG00000154767	XPC	XPC	4.77575	-1.39148	2.56182	0.911673	1.60005	0	0	0	0	0
PZP	11	B	8	ENST00000381997	ENSG00000126838	PZP	PZP	0.101375	1.12271	-1.48228	0.0309055	-1.08076	0.126479	1.12765	0.0615073	-0.470434	-0.314486
ARHGEF17	11	B	9	ENST00000263674	ENSG00000110237	ARHGEF17	ARHGEF17	1.21423	-0.742954	1.14592	0.430684	0.762262	0	0	0	0	0
SIVA1	11	B	10	ENST00000347067	ENSG00000184990	SIVA1	SIVA1	-1.05003	4.19735	-2.00198	-4.06362	-2.98917	-0.553603	-3.57894	2.1296	1.92318	0.521977
LAMC2	11	B	11	ENST00000264144	ENSG00000058085	LAMC2	LAMC2	-1.80042	1.00245	-3.47814	0.855906	-2.58398	0	0	0	0	0
KCNN4	11	C	2	ENST00000262888	ENSG00000104783	KCNN4	KCNN4	3.02057	-1.43767	1.15504	0.447451	3.17129	0	0	0	0	0
IGFALS	11	C	3	ENST00000215539	ENSG00000099769	IGFALS	IGFALS	2.21281	-3.0546	3.84599	2.55466	1.2088	-2.00944	-4.84901	0.681744	4.03202	-0.584442
SERPINB12	11	C	4	ENST00000382768	ENSG00000166634	SERPINB12	SERPINB12	2.01724	-1.31525	2.30357	0.378501	1.67071	0	0	0	0	0
TIA1	11	C	5	ENST00000361692	ENSG00000116001	TIA1	TIA1	-0.6139	2.45932	-0.704269	-2.69691	-0.990432	-1.46342	-1.74824	-0.217531	-1.04074	2.74052
TTPA	11	C	6	ENST00000260116	ENSG00000137561	TTPA	TTPA	0.171736	0.28226	0.711716	-0.154737	-1.93324	0	0	0	0	0
INSL4	11	C	7	ENST00000239316	ENSG00000120211	INSL4	INSL4	1.66245	0.175874	0.97253	-0.197527	-0.679806	-1.57105	-1.77805	-1.75888	-1.56573	3.86577
FBXL5	11	C	8	ENST00000382358	ENSG00000118564	FBXL5	FBXL5	-0.613851	2.50774	-0.517217	-2.81333	-2.15907	0	0	0	0	0
RNF220	11	C	9	ENST00000361799	ENSG00000187147	RNF220	RNF220	-0.427985	-0.116484	-0.893742	0.960739	-1.63897	0.0717383	-1.31775	-0.420337	0.725896	0.13494
SIVA1	11	C	10	ENST00000347067	ENSG00000184990	SIVA1	SIVA1	-2.59237	-4.51228	3.93279	4.80636	0.0877831	0	0	0	0	0
BOC	11	C	11	ENST00000273395	ENSG00000144857	BOC	BOC	0.324904	2.84291	-1.87761	-2.8265	-1.85741	3.51396	1.57352	0.0142533	-0.679737	0.107224
SMYD5	11	D	2	ENST00000258100	ENSG00000135632	SMYD5	SMYD5	-2.4576	0.382772	-3.21824	-0.247619	2.47432	-1.23318	4.00818	-0.979684	-3.17237	-0.227983
CHRNB2	11	D	3	ENST00000368476	ENSG00000160716	CHRNB2	CHRNB2	0.896719	1.02481	0.564398	-1.46127	-2.0908	0	0	0	0	0
IRS2	11	D	5	ENST00000375856	ENSG00000185950	IRS2	IRS2	-1.27615	3.18227	-0.743171	-3.17916	-3.62787	0	0	0	0	0
YARS	11	D	6	ENST00000373477	ENSG00000134684	YARS	YARS	1.78849	-0.563233	1.86961	0.465695	-0.828968	0.733083	-2.58701	1.00339	2.45168	-0.517073
UQCRC2	11	D	7	ENST00000268379	ENSG00000140740	UQCRC2	UQCRC2	-0.770876	1.63974	-0.0321439	-1.36882	-2.34801	0	0	0	0	0
FAM173B	11	D	8	ENST00000280330	ENSG00000150756	FAM173B	FAM173B	-2.88965	1.48095	-2.99549	-0.360099	-2.086	-4.31731	-1.85789	-2.41334	1.18345	1.19977
PGAP1	11	D	9	ENST00000354764	ENSG00000197121	PGAP1	PGAP1	2.05529	-1.59782	1.70815	0.269066	2.62741	0	0	0	0	0
PITX3	11	D	10	ENST00000370002	ENSG00000107859	PITX3	PITX3	1.87464	-0.0627213	0.430144	0.233577	-0.469255	0.396941	-2.93014	-0.463797	3.05452	0.209137
ECE2	11	D	11	ENST00000359140	ENSG00000145194	ECE2	ECE2	-0.54436	1.04762	-1.19196	-1.02692	0.382108	0	0	0	0	0
CYTH2	11	E	2	ENST00000325139	ENSG00000105443	CYTH2	CYTH2	0.162847	0.215774	0.200825	-1.15847	1.86128	0	0	0	0	0
ARNTL2	11	E	3	ENST00000266503	ENSG00000029153	ARNTL2	ARNTL2	1.63487	-3.61766	2.69344	2.22462	2.66787	-0.00844644	-0.0540658	-0.886291	0.459433	-0.239788
ITGAX	11	E	4	ENST00000268296	ENSG00000140678	ITGAX	ITGAX	0.598169	0.372641	0.179038	-0.458927	-0.76261	0	0	0	0	0
FLJ37464	11	E	5	ENST00000398354	ENSG00000172824	CES8	CES8	-0.605668	2.29971	-0.314697	-2.36806	-2.19493	-1.12034	5.63018	-2.50114	-2.22982	-1.47828
SOST	11	E	6	ENST00000301691	ENSG00000167941	SOST	SOST	1.53505	-0.421968	1.59369	-0.196897	0.178829	0	0	0	0	0
TGM7	11	E	7	ENST00000290687	ENSG00000159495	TGM7	TGM7	4.36779	-2.49536	2.41722	0.591377	4.19394	4.69163	-1.58051	2.27742	0.441167	0.608263
XPO1	11	E	8	ENST00000401558	ENSG00000082898	XPO1	XPO1	-2.08367	0.648426	-2.4361	0.967122	-3.13362	0	0	0	0	0
RBBP7	11	E	9	ENST00000398127	ENSG00000102054	RBBP7	RBBP7	-2.05659	-1.17579	-1.10489	2.43931	-0.808187	-2.00408	-0.756262	-0.274886	-0.0430892	0.512947
P2RX4	11	E	10	ENST00000359949	ENSG00000135124	P2RX4	P2RX4	-1.17342	-1.15687	-1.193	0.0374435	3.50265	0	0	0	0	0
TNNT1	11	F	2	ENST00000356783	ENSG00000105048	TNNT1	TNNT1	-0.695088	2.78543	-1.11048	-3.04015	-2.64568	0.635878	5.72841	-3.06125	-1.50578	-2.32475
TGFB2	11	F	4	ENST00000366930	ENSG00000092969	TGFB2	TGFB2	-0.669035	-3.15776	2.05567	2.60512	3.78987	-2.71828	-5.10554	0.655062	1.06921	3.56777
IL12A	11	F	5	ENST00000305579	ENSG00000168811	IL12A	IL12A	1.33047	-0.655562	2.1684	-0.0407886	0.798467	0	0	0	0	0
GP1BB	11	F	6	ENST00000366425	ENSG00000203618	GP1BB	GP1BB	-1.18156	-0.122945	-0.956592	1.02094	-2.36413	0.43231	5.72503	-3.30162	-2.3072	-1.62195
POLL	11	F	7	ENST00000370162	ENSG00000166169	POLL	POLL	-1.83255	1.9061	-1.48775	-1.22572	-1.68415	0	0	0	0	0
KCNN3	11	F	8	ENST00000392501	ENSG00000143603	KCNN3	KCNN3	0.45367	0.118881	0.473702	-0.726783	0.94418	5.99017	1.61483	1.56965	-1.73703	-0.537854
BSG	11	F	9	ENST00000346916	ENSG00000172270	BSG	BSG	-0.586288	-1.74775	-0.770219	0.699405	5.72869	0	0	0	0	0
ACCN4	11	F	11	ENST00000347842	ENSG00000072182	ACCN4	ACCN4	-1.94314	0.634022	-0.943902	-0.402689	-0.649531	0	0	0	0	0
IL18	11	G	3	ENST00000280357	ENSG00000150782	IL18	IL18	1.26675	-1.87244	3.17613	1.40496	-0.00525411	-0.500489	-1.30788	-0.659215	1.21961	-0.107344
LRRC40	11	G	4	ENST00000370952	ENSG00000066557	LRRC40	LRRC40	2.12272	1.04455	-0.615816	-1.39326	0.307055	0	0	0	0	0
TPCN2	11	G	5	ENST00000294309	ENSG00000162341	TPCN2	TPCN2	2.98895	0.353128	1.18561	-1.0408	-0.25688	0.733143	-5.30331	0.707038	1.56548	2.38779
ITGA1	11	G	6	ENST00000282588	ENSG00000213949	ITGA1	ITGA1	0.757465	0.680593	-1.32045	-1.33701	2.5582	0	0	0	0	0
FRAT2	11	G	7	ENST00000371019	ENSG00000181274	FRAT2	FRAT2	0.246905	-0.177824	-0.232026	0.0463757	0.968917	2.01992	4.42593	-1.39133	-1.65717	-1.61808
HNF4A	11	G	8	ENST00000372913	ENSG00000101076	HNF4A	HNF4A	-0.538342	1.31648	-0.965386	-1.38467	-0.798623	0	0	0	0	0
CA2	11	G	9	ENST00000285379	ENSG00000104267	CA2	CA2	0.764876	0.991549	-0.320277	-1.22872	-0.224533	4.63285	1.66654	0.380593	-1.9497	0.185613
MED4	11	G	11	ENST00000378586	ENSG00000136146	MED4	MED4	0.868446	2.32716	-0.750328	-2.48789	-1.27092	2.11751	5.37095	-0.616719	-2.75643	-0.996698
SLC7A11	11	H	2	ENST00000280612	ENSG00000151012	SLC7A11	SLC7A11	-0.615209	-1.58642	2.4474	0.447797	1.25478	5.39149	-1.42744	1.4517	-0.0500386	0.861292
CPA1	11	H	3	ENST00000011292	ENSG00000091704	CPA1	CPA1	1.40203	-2.2201	2.84832	1.31958	2.16283	0	0	0	0	0
LMO1	11	H	4	ENST00000335790	ENSG00000166407	LMO1	LMO1	0.499557	-0.346886	1.42819	-0.488049	0.56013	1.5111	-1.0034	1.64324	-0.394436	1.21149
USP3	11	H	6	ENST00000268049	ENSG00000140455	USP3	USP3	-2.39887	2.71693	-2.59021	-1.85454	-1.84521	1.04675	0.0242494	0.430814	-0.544735	-0.00486757
TPM1	11	H	7	ENST00000288398	ENSG00000140416	TPM1	TPM1	-2.20303	5.06302	-3.50388	-4.96338	-2.9088	0	0	0	0	0
IL13RA2	11	H	8	ENST00000371936	ENSG00000123496	IL13RA2	IL13RA2	3.52843	-2.25114	2.60221	1.33484	1.38467	2.47767	0.162219	1.87221	-0.564372	-0.472832
HP	11	H	9	ENST00000356967	ENSG00000197711	HP	HP	-0.793896	2.13131	-0.580993	-2.51859	-1.87451	0	0	0	0	0
FRRS1	11	H	10	ENST00000370176	ENSG00000156869	FRRS1	FRRS1	-1.94323	0.500907	-2.8871	0.480567	0.607267	-2.06307	1.4891	-1.10813	0.423423	-1.46834
AQP2	11	H	11	ENST00000199280	ENSG00000167580	AQP2	AQP2	-1.46546	2.94711	-1.94564	-3.25275	-1.08346	0	0	0	0	0
ATP6V1C1	12	A	2	ENST00000395862	ENSG00000155097	ATP6V1C1	ATP6V1C1	-0.618028	0.605777	-1.09731	-0.857186	2.33129	-0.0743949	-3.1422	1.27046	1.16033	1.26457
PDE6G	12	A	4	ENST00000331056	ENSG00000185527	PDE6G	PDE6G	-1.57761	0.568591	-1.49468	-0.296167	1.69445	-0.0901114	-1.69867	-0.525141	0.746839	1.08419
BAX	12	A	6	ENST00000391871	ENSG00000087088	BAX	BAX	0.376384	0.401986	-0.658579	0.175038	0.145776	-1.20201	0.0941951	-0.385317	-0.120297	0.794314
PARC	12	A	7	ENST00000372647	ENSG00000112659	CUL9	CUL9	1.01373	-0.615032	0.110479	0.749006	1.61071	2.41452	5.38418	-1.45865	-1.18167	-2.22278
SETD5	12	A	8	ENST00000402198	ENSG00000168137	SETD5	SETD5	-1.75346	-0.652695	-0.27362	2.21662	-1.99332	-1.75081	-1.44277	-2.07672	3.01054	-0.518989
PAICS	12	A	10	ENST00000399688	ENSG00000128050	PAICS	PAICS	-1.23397	-0.661453	-0.487343	1.64335	-0.551672	-1.22529	0.607222	-3.5661	0.907444	0.590936
HES5	12	A	11	ENST00000378453	ENSG00000197921	HES5	HES5	0.144602	0.0222325	-0.605696	0.113727	4.17702	2.15976	3.01278	-0.104536	-1.96638	0.442909
P2RX3	12	B	2	ENST00000263314	ENSG00000109991	P2RX3	P2RX3	1.12759	-0.617581	1.46233	1.10907	-0.160574	-1.26685	-0.853319	0.42111	1.49725	-0.652801
CYP2J2	12	B	5	ENST00000371204	ENSG00000134716	CYP2J2	CYP2J2	5.67513	-2.13063	3.67407	0.333073	4.36467	1.92115	-1.10464	1.43451	0.261323	0.877692
SLC6A14	12	B	6	ENST00000371900	ENSG00000087916	SLC6A14	SLC6A14	2.24814	-0.493789	1.63042	-0.48464	1.21585	5.17965	4.04102	1.6528	-3.3478	-0.917909
SETD5	12	B	8	ENST00000407969	ENSG00000168137	SETD5	SETD5	1.60283	2.33832	-0.810769	-1.99606	-2.02071	-1.46066	-0.14197	0.986619	0.815557	-0.100841
AUP1	12	B	9	ENST00000377526	ENSG00000115307	AUP1	AUP1	0.220213	0.777581	0.136284	-0.403339	-1.14337	-0.384224	-0.946346	0.648867	1.15324	-0.333359
PBX1	12	B	10	ENST00000367897	ENSG00000185630	PBX1	PBX1	-0.798767	3.48364	-2.50056	-2.22316	-3.39642	-0.630706	6.72381	-1.4835	-2.29273	-2.92404
IREB2	12	B	11	ENST00000258886	ENSG00000136381	IREB2	IREB2	2.67498	-0.116188	1.39825	0.11547	-0.990864	2.25903	5.04536	0.109657	-2.32451	-1.91203
ACADM	12	C	2	ENST00000370834	ENSG00000117054	ACADM	ACADM	2.54406	0.385352	0.243113	-0.592239	0.489259	4.09152	1.1682	1.44378	-0.756056	0.0477462
TNFAIP3	12	C	3	ENST00000237289	ENSG00000118503	TNFAIP3	TNFAIP3	-1.64012	-2.03019	-2.33018	4.90608	-0.549428	-3.05348	-0.543276	-0.776612	0.909186	-0.0318542
SNED1	12	C	4	ENST00000401644	ENSG00000162804	SNED1	SNED1	-0.175209	2.25813	-0.0909333	-2.28993	-1.81507	1.61113	1.69375	-0.202469	-0.624685	-0.208651
CBFB	12	C	5	ENST00000290858	ENSG00000067955	CBFB	CBFB	1.91301	-3.47409	2.60123	2.29816	4.8204	1.36187	-0.26652	1.00264	-1.63911	2.3504
CCNT1	12	C	6	ENST00000261900	ENSG00000129315	CCNT1	CCNT1	1.03405	-0.531125	0.176974	0.265328	2.11641	1.22082	-2.00848	1.20892	-0.603487	2.56245
STX3	12	C	7	ENST00000337979	ENSG00000166900	STX3	STX3	0.62369	1.27439	-0.354185	-0.796934	-1.50544	3.27883	2.37317	0.22636	-0.461263	-1.39349
PGLYRP1	12	C	8	ENST00000008938	ENSG00000008438	PGLYRP1	PGLYRP1	-1.18309	1.35741	-1.19189	-0.732351	-0.49787	-2.64059	-4.33889	-0.643089	1.82128	2.79375
PHF20	12	C	9	ENST00000339089	ENSG00000025293	PHF20	PHF20	-0.880091	1.33805	-1.42533	-0.618528	-0.475594	-0.802212	1.75171	-0.674569	-0.978403	0.0735362
CXCL5	12	C	10	ENST00000296027	ENSG00000163735	CXCL5	CXCL5	-1.59041	4.66088	-2.69909	-4.09218	-2.75983	0.959687	1.17548	0.481227	-0.919752	0.127258
RNF146	12	C	11	ENST00000368314	ENSG00000118518	RNF146	RNF146	1.39443	-3.49387	1.20194	3.88243	2.56219	-2.9591	-0.102248	-3.3595	2.09781	-0.361348
CYP4B1	12	D	2	ENST00000371919	ENSG00000142973	CYP4B1	CYP4B1	1.58118	-3.14028	2.55779	2.51866	3.1293	2.51277	-1.98649	2.47469	1.48717	0.176243
CLEC2B	12	D	3	ENST00000228438	ENSG00000110852	CLEC2B	CLEC2B	1.77944	-1.37693	1.26833	1.28149	1.96783	0.0470246	2.37921	-0.56486	-0.429001	-1.1407
CLIC2	12	D	5	ENST00000369449	ENSG00000155962	CLIC2	CLIC2	0.727669	-1.66053	1.23048	1.07368	3.74621	1.70998	1.90824	0.10719	-0.368393	-0.701862
CACNB4	12	D	6	ENST00000397327	ENSG00000182389	CACNB4	CACNB4	0.411975	-1.09592	3.02056	0.444253	0.322328	-0.184773	-1.71669	-1.25963	0.632458	2.8469
EGLN2	12	D	7	ENST00000406058	ENSG00000171570	EGLN2	EGLN2	0.518001	-2.56244	0.808941	3.85501	-0.348779	-2.06824	-2.20312	-1.1009	3.21659	-0.715235
ITGA11	12	D	8	ENST00000315757	ENSG00000137809	ITGA11	ITGA11	2.26149	-0.660688	2.12792	-0.146595	0.636991	3.48777	2.07864	0.581582	-1.6661	0.179658
ASB14	12	D	9	ENST00000389601	ENSG00000168387	ASB14	ASB14	0.313279	0.0415818	1.22472	0.557024	-1.42251	-2.56118	4.00524	-1.98718	-1.3302	-0.751559
TIMP1	12	D	10	ENST00000218388	ENSG00000102265	TIMP1	TIMP1	0.220495	0.135602	0.806014	0.0301078	-1.04365	-0.144356	-1.27831	0.495594	1.1616	-0.093814
MRC2	12	D	11	ENST00000303375	ENSG00000011028	MRC2	MRC2	-1.95944	-2.02882	-0.177432	3.37185	-0.949146	-3.59525	-5.83427	-2.38289	4.39116	2.13736
BTNL9	12	E	2	ENST00000376842	ENSG00000165810	BTNL9	BTNL9	0.699097	-1.77308	0.989833	1.37448	2.74287	4.14206	3.8841	0.734107	-2.06734	-1.00724
CASP7	12	E	3	ENST00000369315	ENSG00000165806	CASP7	CASP7	0.323519	1.75798	-0.877465	-1.27019	-2.16283	1.46503	-2.83601	1.53402	1.5832	0.686698
GRIK1	12	E	4	ENST00000399909	ENSG00000171189	GRIK1	GRIK1	1.03247	1.20674	-0.0485193	-1.39497	-0.627688	0.177198	-2.39783	1.68168	1.77929	0.3375
BRD8	12	E	5	ENST00000254900	ENSG00000112983	BRD8	BRD8	1.5668	-4.02232	2.77399	3.22318	3.54664	-1.63186	-5.96156	-1.45924	4.14024	2.21446
COL5A2	12	E	6	ENST00000374866	ENSG00000204262	COL5A2	COL5A2	2.07721	-0.480305	0.984599	0.233252	0.297437	2.56745	-0.15624	1.26142	0.670985	-1.15783
SGCB	12	E	7	ENST00000381431	ENSG00000163069	SGCB	SGCB	0.594026	0.420561	0.361294	-0.237382	-0.0988063	1.29796	0.110925	1.86324	-0.20534	-0.861087
CCL5	12	E	8	ENST00000366113	ENSG00000161570	CCL5	CCL5	-0.993669	3.6499	-1.81415	-2.76872	-2.64797	-1.21324	0.838105	-0.101792	0.333077	-0.7543
CD3E	12	E	9	ENST00000392889	ENSG00000198851	CD3E	CD3E	0.144351	-2.66974	3.36636	2.59435	2.19952	0.560162	-3.25877	0.423348	2.73859	-0.0443552
TMPRSS6	12	E	10	ENST00000346753	ENSG00000187045	TMPRSS6	TMPRSS6	-1.01867	0.535536	-1.10725	0.319898	-0.0377859	-2.89947	-3.38464	-0.761764	2.12351	1.37101
RSPO3	12	E	11	ENST00000368317	ENSG00000146374	RSPO3	RSPO3	-0.852857	0.911302	-0.536289	-0.702553	0.388356	1.3978	-4.2593	1.99805	0.795002	1.99028
MS4A3	12	F	2	ENST00000358152	ENSG00000149516	MS4A3	MS4A3	2.01633	-0.471242	0.152347	1.49431	0.0179684	0.437871	-1.9036	0.0414387	1.38998	0.63702
TRAF5	12	F	4	ENST00000367004	ENSG00000082512	TRAF5	TRAF5	-0.128784	-0.436502	1.30391	0.317296	1.79945	-0.00171038	0.537489	1.08558	-0.561768	-0.207193
FADD	12	F	5	ENST00000301838	ENSG00000168040	FADD	FADD	3.01223	-0.594953	2.04712	0.102735	1.59545	4.34002	2.84863	1.31126	-1.52196	-1.42763
RFC4	12	F	6	ENST00000296273	ENSG00000163918	RFC4	RFC4	-1.77924	2.75827	-2.07671	-2.22248	-1.53662	-0.395617	4.55908	-2.28178	-1.19845	-1.22243
APEX2	12	F	7	ENST00000374987	ENSG00000169188	APEX2	APEX2	-0.54199	-1.24876	1.40392	1.76453	-1.74672	0.258308	2.45809	1.39425	-1.19152	-1.33174
SIRT7	12	F	8	ENST00000328666	ENSG00000187531	SIRT7	SIRT7	-1.40792	0.20205	0.537348	-0.0751398	0.439662	0.203925	-2.14334	-1.19323	1.34495	1.72405
MRPS28	12	F	9	ENST00000276585	ENSG00000147586	MRPS28	MRPS28	-0.463339	-1.20631	1.97059	1.17072	1.95632	5.34961	2.74053	1.93744	-1.52869	-1.10751
ADH6	12	F	10	ENST00000394897	ENSG00000172955	ADH6	ADH6	2.48201	-1.9375	4.0186	0.195176	2.24828	3.71275	0.292884	2.63858	-1.7777	0.197905
RAD21	12	F	11	ENST00000297338	ENSG00000164754	RAD21	RAD21	-2.53283	-1.71331	1.5587	2.29613	-0.463942	-1.56819	-2.43297	0.3098	2.79025	-0.700212
OLIG2	12	G	2	ENST00000382357	ENSG00000205927	OLIG2	OLIG2	-0.460981	1.69365	-1.97982	-1.86342	-0.940506	-1.69509	0.27795	-0.140347	-0.751289	0.974425
UXT	12	G	3	ENST00000333119	ENSG00000126756	UXT	UXT	1.72612	0.86333	0.0524063	-1.12131	0.138662	-0.452541	-2.85818	-0.412599	-0.567139	3.57414
KPNA6	12	G	5	ENST00000373617	ENSG00000025800	KPNA6	KPNA6	0.590053	-1.24986	1.00003	1.18318	0.835926	-0.470174	-0.459014	-0.361141	0.710118	-0.00944556
CLIC3	12	G	6	ENST00000371616	ENSG00000169583	CLIC3	CLIC3	0.225473	1.62307	-0.900126	-1.50259	-0.223027	1.07972	-1.21166	1.83784	1.17507	-1.3217
SETD5	12	G	7	ENST00000302463	ENSG00000168137	SETD5	SETD5	-1.00165	3.505	-1.55133	-2.57201	-2.24521	-0.939441	2.91595	-1.31844	-1.64505	0.551814
KRAS	12	G	8	ENST00000256078	ENSG00000133703	KRAS	KRAS	-1.64859	1.79639	-0.54957	-1.08127	-1.95368	-0.481188	-0.291252	-1.18506	-0.0270177	0.973532
CATSPER3	12	G	9	ENST00000282611	ENSG00000152705	CATSPER3	CATSPER3	0.0717739	-0.95749	1.64079	0.73277	0.462549	1.7139	-0.41091	0.869242	-0.325479	0.62594
NFKBIZ	12	G	11	ENST00000394054	ENSG00000144802	NFKBIZ	NFKBIZ	-0.762548	0.836035	-0.211512	0.778786	-2.84951	0.459533	-2.67221	2.20247	1.3519	0.0714583
BLM	12	H	2	ENST00000355112	ENSG00000197299	BLM	BLM	0.126221	0.0282099	-0.00194171	-0.410806	0.959326	3.18441	2.33541	1.27239	-0.916665	-2.16304
SLC25A29	12	H	3	ENST00000392908	ENSG00000197119	SLC25A29	SLC25A29	-0.859746	3.12325	-1.91186	-2.123	-3.09632	-2.98318	-3.18049	-2.01433	2.80294	0.63473
PSMC4	12	H	5	ENST00000157812	ENSG00000013275	PSMC4	PSMC4	-2.94951	-2.49574	-3.26331	6.34625	-0.874294	-2.56413	1.72669	-4.88313	1.07802	-0.409285
LAP3	12	H	6	ENST00000226299	ENSG00000002549	LAP3	LAP3	0.598891	-0.616343	0.100522	1.19136	-0.0734553	-0.27217	-2.29851	-0.387856	0.373744	2.4923
SETD5	12	H	7	ENST00000406341	ENSG00000168137	SETD5	SETD5	2.6121	-1.72762	2.28008	1.30975	0.784592	1.3809	-0.24876	1.64729	-1.37552	0.687316
CAPN8	12	H	8	ENST00000366872	ENSG00000203697	CAPN8	CAPN8	-1.69331	1.5758	-0.621302	-1.26579	-1.58233	-0.127739	3.69656	-0.144898	-2.32173	-1.13395
CYP8B1	12	H	9	ENST00000316161	ENSG00000180432	CYP8B1	CYP8B1	-0.767668	1.56969	-2.34944	-1.20444	1.05455	-1.11071	2.79907	-1.77387	-0.432954	-1.11973
FGF3	12	H	10	ENST00000334134	ENSG00000186895	FGF3	FGF3	-1.20796	1.12457	-0.825145	-0.128437	-1.76679	-1.98875	1.98672	-1.5741	0.180673	-0.0960883
TFR2	12	H	11	ENST00000223051	ENSG00000106327	TFR2	TFR2	-2.18074	1.56299	-2.71605	0.275755	-0.434811	-2.34784	-2.76068	-1.93954	0.12314	5.76865
PLCD3	13	A	2	ENST00000322765	ENSG00000161714	PLCD3	PLCD3	-2.21764	0.624693	-2.96849	-0.31644	3.23286	-1.3773	-4.13	-4.03616	0.952815	4.90168
SLC6A8	13	A	3	ENST00000253122	ENSG00000130821	SLC6A8	SLC6A8	2.31161	-2.34813	0.461077	0.495207	3.86708	4.08357	1.06926	2.77777	-0.42539	-0.917404
ANAPC4	13	A	4	ENST00000315368	ENSG00000053900	ANAPC4	ANAPC4	-1.9401	1.20879	-1.99373	0.316809	-2.25688	-3.30776	1.47211	-0.065099	0.481102	-1.67879
TFAP2A	13	A	5	ENST00000379602	ENSG00000137203	TFAP2A	TFAP2A	-0.756341	-1.29734	-0.486297	2.44328	-1.08558	-2.57828	-7.73363	-2.29061	3.76628	3.4904
SCN2A	13	A	7	ENST00000357398	ENSG00000136531	SCN2A2	SCN2A	0.499266	1.11563	-0.0292355	-0.309644	-0.598588	5.6595	5.61178	-0.393238	-1.55484	-1.67023
LAMB2	13	A	11	ENST00000395387	ENSG00000172037	LAMB2	LAMB2	3.55219	-3.7603	1.6707	2.98256	1.77243	3.76202	-1.71751	2.20021	1.67578	-1.34484
ADAMTS8	13	B	2	ENST00000257359	ENSG00000134917	ADAMTS8	ADAMTS8	1.27036	2.18808	-0.97016	-1.73143	-1.74372	1.03864	3.66777	-0.822156	-0.867693	-0.740433
HAS2	13	B	3	ENST00000303924	ENSG00000170961	HAS2	HAS2	-0.932204	1.93099	-2.36747	-2.07926	1.54046	-1.67214	6.9796	-3.22666	-2.61359	-1.11729
KCNK15	13	B	4	ENST00000372861	ENSG00000124249	KCNK15	KCNK15	2.32989	-0.0252604	-0.237965	-0.415446	0.833927	4.48881	0.416153	1.93528	-0.138174	-0.956597
UBL4B	13	B	7	ENST00000334179	ENSG00000186150	UBL4B	UBL4B	4.03264	1.14874	-0.934439	-1.31157	1.22393	0.216059	-0.452097	-1.18493	0.725528	1.02755
SELL	13	B	8	ENST00000236147	ENSG00000188404	SELL	SELL	-0.398246	-0.0331229	-0.324087	-0.250368	2.42557	-1.37295	-3.15558	0.0979614	0.49179	3.04488
THPO	13	B	9	ENST00000353488	ENSG00000090534	THPO	THPO	1.1756	1.23053	-1.05696	-0.643513	-0.590598	1.30737	0.159883	0.926021	1.21118	-1.57353
GLRB	13	B	10	ENST00000264428	ENSG00000109738	GLRB	GLRB	4.36335	-1.70328	1.06042	0.958283	2.3055	2.53108	1.14888	0.487066	-0.0916137	-0.143177
GPX7	13	B	11	ENST00000361314	ENSG00000116157	GPX7	GPX7	3.20878	-0.323251	0.410552	0.0399714	2.44923	0.843334	7.56062	-0.591446	-3.13072	-2.16724
FXN	13	C	2	ENST00000396366	ENSG00000165060	FXN	FXN	1.85828	0.372816	0.223228	0.121403	-2.0767	-1.76089	5.62385	-0.641297	-2.63741	-1.46431
IL16	13	C	3	ENST00000360547	ENSG00000172349	IL16	IL16	0.395718	-0.456463	0.406575	0.376149	-0.688901	-2.15436	-2.96972	0.294289	2.07032	0.586331
BPIL2	13	C	4	ENST00000300399	ENSG00000184459	BPIL2	BPIL2	-0.818281	-4.36945	2.80582	3.49367	2.81748	-2.2931	-3.00029	1.87383	1.4916	-0.192985
COL6A3	13	C	5	ENST00000346358	ENSG00000163359	COL6A3	COL6A3	0.0253888	2.31245	-0.241738	-2.17373	-2.40848	1.6976	5.32907	-1.37957	-2.46318	-0.570607
C8G	13	C	6	ENST00000224181	ENSG00000176919	C8G	C8G	0.145578	1.461	-0.64837	-1.52762	-0.424774	1.38713	-0.716299	0.520863	-0.345348	1.38884
FAT2	13	C	7	ENST00000261800	ENSG00000086570	FAT2	FAT2	1.55137	-2.1147	1.59582	1.89837	0.362258	1.95097	-1.127	-0.0944127	0.234189	1.23738
UNKL	13	C	8	ENST00000403703	ENSG00000059145	C16orf28	UNKL	1.44411	-0.724749	1.63572	0.203917	0.132863	-0.421919	-0.107351	1.9446	1.18275	-2.04768
FAM5B	13	C	9	ENST00000361539	ENSG00000198797	FAM5B	FAM5B	1.02194	-2.42085	2.30358	1.21787	3.54056	0.0158827	-0.272819	0.382417	-0.131905	1.08697
ENO1	13	C	10	ENST00000234590	ENSG00000074800	ENO1	ENO1	2.64547	-2.58371	1.36824	1.06716	3.79529	2.24885	-0.398083	2.12304	0.527259	-1.17574
PAX9	13	C	11	ENST00000361487	ENSG00000198807	PAX9	PAX9	2.2961	-0.873471	0.713533	0.0862239	0.693817	0.41784	-1.93963	2.92923	1.30385	-0.533318
CTSD	13	D	2	ENST00000407742	ENSG00000117984	CTSD	CTSD	-2.06348	-6.45927	-0.0227997	6.5406	4.48818	-1.48316	-7.11088	-0.416241	2.53731	5.3527
PPARD	13	D	3	ENST00000360694	ENSG00000112033	PPARD	PPARD	-1.95894	0.295625	-2.0336	0.585148	-0.672688	-1.4883	-4.11754	2.29849	1.82256	1.75816
RAMP2	13	D	4	ENST00000253796	ENSG00000131477	RAMP2	RAMP2	1.16531	-3.46233	2.05521	2.64757	1.85714	-1.79581	-1.81057	0.182454	0.0409763	1.79468
HVCN1	13	D	6	ENST00000242607	ENSG00000122986	HVCN1	HVCN1	0.467688	-2.95093	2.2908	3.18176	1.4781	0.174863	-5.30875	-0.159186	2.31867	3.22955
PLA2G2C	13	D	7	ENST00000247992	ENSG00000187980	PLA2G2C	PLA2G2C	-1.48615	0.429634	-2.02215	1.43443	-2.0453	-1.35469	1.82726	-0.408824	-0.11235	-1.5707
UNKL	13	D	8	ENST00000301712	ENSG00000059145	C16orf28	UNKL	1.77053	0.158156	-0.458952	-0.0615538	0.0130309	-2.06482	0.3635	-3.4518	-1.60846	3.76506
SCN1A	13	D	9	ENST00000375395	ENSG00000144285	SCN1A	SCN1A	-1.66674	3.5511	-2.00696	-3.33065	-2.75434	0.992952	5.28709	-0.756225	-2.08575	-1.25304
CHAF1B	13	D	10	ENST00000314103	ENSG00000159259	CHAF1B	CHAF1B	-1.6948	0.102606	0.138632	-0.405549	0.502408	-1.14057	4.51772	0.350284	-2.237	-1.45942
WWTR1	13	E	2	ENST00000392897	ENSG00000018408	WWTR1	WWTR1	-1.93923	4.0894	-2.21092	-3.52869	-2.42518	3.08463	5.83065	-0.48629	-3.22364	-0.163459
KCNV2	13	E	3	ENST00000382082	ENSG00000168263	KCNV2	KCNV2	-0.287982	-3.61687	1.99952	4.13524	-1.65757	-1.10264	-4.43438	2.51204	2.21642	-0.273473
KCNJ3	13	E	4	ENST00000295101	ENSG00000162989	KCNJ3	KCNJ3	0.899068	-1.05551	1.37595	0.283776	-0.0981694	0.162477	-2.5395	0.50656	-0.712264	2.98435
EID2	13	E	5	ENST00000326186	ENSG00000176396	EID2	EID2	2.05529	-2.46936	3.86652	0.992016	1.07107	2.89851	-0.485024	0.678074	0.287429	0.519765
GCNT2	13	E	6	ENST00000316170	ENSG00000111846	GCNT2	GCNT2	-0.101386	0.908462	-0.310819	-1.40364	-0.744564	-1.58155	2.50718	-2.00975	-1.41804	0.913516
SCYL3	13	E	7	ENST00000367770	ENSG00000000457	SCYL3	SCYL3	-1.95295	1.57577	-1.33654	-1.26861	0.364101	-1.87835	2.84689	-3.14749	0.151562	-0.341977
SLC25A13	13	E	8	ENST00000265631	ENSG00000004864	SLC25A13	SLC25A13	-1.54962	-1.70382	0.523269	1.23911	1.69458	-0.78435	-3.03486	-2.78039	3.13487	0.686257
FMOD	13	E	10	ENST00000354955	ENSG00000122176	FMOD	FMOD	-0.728178	2.24621	-1.57403	-1.94897	-1.95422	-2.42733	-4.47069	-0.291847	3.09802	0.533777
GZMM	13	E	11	ENST00000264553	ENSG00000197540	GZMM	GZMM	-1.16395	-0.737676	-0.359552	1.10896	-0.933989	-1.95659	-0.966075	1.15783	0.70495	-0.100164
IL15RA	13	F	2	ENST00000379977	ENSG00000134470	IL15RA	IL15RA	0.959904	-0.503394	0.731775	0.125941	0.602556	5.49468	1.23731	4.01671	-1.41481	-0.983851
PROC	13	F	3	ENST00000409048	ENSG00000115718	PROC	PROC	-1.57831	4.19416	-2.91602	-3.17884	-2.69404	-2.57132	-0.32658	2.50911	0.248864	-1.7526
COL3A1	13	F	4	ENST00000317840	ENSG00000168542	COL3A1	COL3A1	-0.374504	-0.981385	0.616623	0.117047	1.3466	-0.363765	-0.850952	-0.224829	0.105392	1.15945
BMP4	13	F	5	ENST00000245451	ENSG00000125378	BMP4	BMP4	-0.996142	2.45403	-1.13897	-2.30767	-1.63652	-0.801339	0.733567	-1.04844	0.516175	0.0433237
LOX	13	F	6	ENST00000395480	ENSG00000113083	LOX	LOX	-1.69097	3.0748	-2.72674	-2.87364	-1.8317	1.87552	3.78695	-0.746513	-1.99485	0.153138
POLI	13	F	8	ENST00000217800	ENSG00000101751	POLI	POLI	-0.983419	2.22895	-0.910587	-1.79974	-1.74038	0.931033	2.56796	-0.291109	-1.14815	-1.08047
GRIP1	13	F	9	ENST00000359742	ENSG00000155974	GRIP1	GRIP1	0.724513	-0.715184	-0.0704957	-0.0246395	2.67627	-0.0354793	-1.52463	0.831875	-0.0830018	1.46834
SMUG1	13	F	10	ENST00000243112	ENSG00000123415	SMUG1	SMUG1	-0.662726	-0.550256	-0.0819527	0.580149	-0.179186	-0.790035	-2.71239	-0.917405	2.96071	0.363935
UNC5D	13	F	11	ENST00000287272	ENSG00000156687	UNC5D	UNC5D	-2.14756	0.535815	-3.00644	-0.731024	2.68122	-0.101466	8.86541	-2.93682	-3.20761	-1.67693
SERPINA10	13	G	2	ENST00000261994	ENSG00000140093	SERPINA10	SERPINA10	1.34192	-1.31778	0.255532	0.871543	0.395044	4.10873	5.68519	0.572178	-2.54159	-1.59421
COL10A1	13	G	3	ENST00000327673	ENSG00000123500	COL10A1	COL10A1	0.531038	1.13008	-0.170636	-1.55075	-1.00527	-0.130553	-1.23212	-0.172169	-0.0184136	1.55424
PLXDC2	13	G	4	ENST00000377252	ENSG00000120594	PLXDC2	PLXDC2	0.705715	0.891425	0.561934	-0.611986	-2.11164	-1.88377	0.560208	2.29351	-0.234715	-1.18116
CA1	13	G	8	ENST00000256119	ENSG00000133742	CA1	CA1	-0.249542	-0.19858	0.874255	-0.04293	-0.942865	-1.48102	2.63121	-0.0482855	-1.10727	-0.963941
NXN	13	G	9	ENST00000336868	ENSG00000167693	NXN	NXN	-0.979265	3.13233	-2.35384	-2.64747	-1.28684	0.794159	-2.06381	0.426002	-1.47781	3.32357
CLCN4	13	G	10	ENST00000380829	ENSG00000073464	CLCN4	CLCN4	1.85522	-2.47053	0.954241	0.835146	3.71155	5.11057	0.801956	2.15814	-0.762479	0.0778362
IL3	13	G	11	ENST00000296870	ENSG00000164399	IL3	IL3	0.997852	-0.382133	0.894314	0.251916	1.15943	1.33006	-0.680343	-0.160845	0.472045	0.274938
MRC1	13	H	2	ENST00000239761	ENSG00000120586	MRC1	MRC1	4.58195	-0.532963	1.00714	1.39621	0.163932	4.12938	2.12103	0.19171	-0.312457	-1.11335
CLEC4A	13	H	3	ENST00000229332	ENSG00000111729	CLEC4A	CLEC4A	0.495958	2.60314	-3.2552	-2.15144	-1.37017	-0.986767	2.66389	0.110026	-1.77543	-0.209597
ACSM3	13	H	4	ENST00000289416	ENSG00000005187	ACSM3	ACSM3	0.959861	2.57634	-1.9231	-2.35262	-0.821455	3.3066	-0.33171	2.32494	0.34423	-0.100527
MAEA	13	H	5	ENST00000264750	ENSG00000090316	MAEA	MAEA	-0.0111618	-1.53707	0.452883	1.88803	0.0285536	0.903728	-1.59709	0.0413259	-1.17842	4.32646
ETFB	13	H	6	ENST00000309244	ENSG00000105379	ETFB	ETFB	0.93929	-0.915012	-0.435987	2.29549	-0.599416	-0.0208001	0.750955	-1.54031	1.05992	-0.590562
FDFT1	13	H	7	ENST00000220584	ENSG00000079459	FDFT1	FDFT1	0.136929	-2.74538	1.2	2.46447	0.728652	0.387526	-2.48717	0.178523	1.19175	1.69013
AP3D1	13	H	8	ENST00000350812	ENSG00000065000	AP3D1	AP3D1	1.94777	-0.0585893	0.481709	-0.219473	-0.802775	2.75807	-0.0267261	1.80356	-0.535319	-0.225266
CMA1	13	H	9	ENST00000206446	ENSG00000092009	CMA1	CMA1	-0.870379	0.202314	-1.41908	-0.740431	3.23802	2.19434	3.64923	0.800215	-2.71177	0.0897909
RXFP4	13	H	10	ENST00000368318	ENSG00000173080	RXFP4	RXFP4	-1.82923	0.931869	-2.00215	0.814101	-2.68659	-2.43122	3.90351	-3.70409	-1.21318	0.190882
GDF1	13	H	11	ENST00000247005	ENSG00000130283	GDF1	GDF1	0.120951	1.62889	-0.219733	-0.550511	-2.41703	-0.0297508	-1.45189	-0.557407	1.66378	0.374361
IGFBP3	14	A	2	ENST00000381083	ENSG00000146674	IGFBP3	IGFBP3	-0.454641	2.52904	-0.225354	-2.39268	0.252429	1.6771	3.58987	-2.15006	-0.959116	-0.788697
NPTN	14	A	3	ENST00000406430	ENSG00000156642	NPTN	NPTN	-1.33821	1.6526	-0.766523	-1.48502	-0.0651982	4.32838	3.30927	0.129175	-1.28687	-1.52571
KCNF1	14	A	4	ENST00000295082	ENSG00000162975	KCNF1	KCNF1	-1.38995	0.332755	0.0964702	-0.175809	0.108603	-2.23393	-6.41602	-2.72606	6.40368	0.661399
FBXO30	14	A	5	ENST00000237281	ENSG00000118496	FBXO30	FBXO30	-0.920193	1.48427	-0.759573	-1.05801	0.940702	5.5425	1.34904	0.493602	-0.0907694	-1.42341
RP2	14	A	6	ENST00000218340	ENSG00000102218	RP2	RP2	-2.03204	3.27989	-0.76015	-3.35656	-0.546899	3.52671	5.20468	-1.28481	-1.85489	-2.15393
USF2	14	A	7	ENST00000379134	ENSG00000105698	USF2	USF2	-2.58543	-1.6405	-0.298016	2.54933	-0.518776	-1.47363	-4.29142	-1.45439	2.2791	2.7895
CAPN2	14	A	8	ENST00000295006	ENSG00000162909	CAPN2	CAPN2	-2.37859	-0.640888	1.78724	0.537282	0.302302	-1.80103	0.231618	-0.316323	1.38446	-1.19405
NLGN3	14	A	9	ENST00000374051	ENSG00000196338	NLGN3	NLGN3	-1.77095	0.111492	0.430558	-0.569932	1.21691	0.395909	-2.88224	0.191183	0.902759	0.810529
DSG1	14	A	10	ENST00000257192	ENSG00000134760	DSG1	DSG1	-2.37253	0.606452	-0.841437	-0.70786	0.218877	0.993621	5.18213	-4.2565	-0.283242	-1.15485
MMP27	14	A	11	ENST00000260229	ENSG00000137675	MMP27	MMP27	-1.28031	-3.08518	2.01344	2.24171	1.18861	1.39051	-1.01241	1.48539	1.28941	-1.22033
MBD4	14	B	2	ENST00000249910	ENSG00000129071	MBD4	MBD4	1.9884	-0.663322	-1.05449	1.52033	0.0341643	-0.664553	-1.53969	-3.02986	3.27299	0.0387037
RAP1A	14	B	3	ENST00000369709	ENSG00000116473	RAP1A	RAP1A	4.46026	-4.36729	4.52404	3.54085	1.55377	3.12239	1.08455	0.413863	-0.425035	-0.909638
GSTO1	14	B	4	ENST00000369713	ENSG00000148834	GSTO1	GSTO1	2.24909	-1.09896	0.730948	0.639331	1.74387	1.04105	3.96774	-1.01341	-1.21602	-2.03882
KCNK7	14	B	5	ENST00000394217	ENSG00000173338	KCNK7	KCNK7	2.77961	-0.165799	0.26806	0.0404529	1.12375	0.0115211	1.98239	1.74232	-0.481068	-1.80432
CNGA3	14	B	6	ENST00000393503	ENSG00000144191	CNGA3	CNGA3	1.96277	1.80307	-1.23922	-0.276748	-2.01057	-1.38639	1.3692	-2.44224	0.0902014	0.125308
PRPF6	14	B	7	ENST00000266079	ENSG00000101161	PRPF6	PRPF6	-0.788521	0.676238	-1.1585	-0.0586708	-0.100894	-3.81253	-0.883319	0.381591	2.26463	-1.99732
DDX20	14	B	8	ENST00000369702	ENSG00000064703	DDX20	DDX20	3.49483	-0.271559	0.555066	0.686456	-0.049851	1.44911	2.4181	-0.35615	-0.657359	-1.8905
ATF2	14	B	9	ENST00000409499	ENSG00000115966	ATF2	ATF2	2.86396	0.10154	0.458377	0.28359	-0.817463	-1.50906	-0.875239	0.864942	-0.0202354	1.14505
CDCP2	14	B	10	ENST00000371330	ENSG00000157211	CDCP2	CDCP2	3.37736	-2.81309	1.78328	1.20395	4.13086	0.922262	-4.41374	2.15062	2.6662	0.636046
CTSW	14	B	11	ENST00000307886	ENSG00000172543	CTSW	CTSW	2.55126	0.698091	-0.978674	0.228663	-1.09528	0.31378	-1.42743	-0.486023	0.598476	1.78467
TSSC4	14	C	3	ENST00000333256	ENSG00000184281	TSSC4	TSSC4	-1.2132	3.20843	-1.13027	-1.89142	-2.24742	-0.674338	-0.681395	-2.26139	1.49278	0.789543
PER3	14	C	4	ENST00000361923	ENSG00000049246	PER3	PER3	-0.946188	0.62382	0.514062	-1.0701	0.683166	2.88939	2.28435	3.59514	-2.09448	-0.953041
AEBP1	14	C	5	ENST00000223357	ENSG00000106624	AEBP1	AEBP1	-0.0724012	3.2202	-1.59436	-2.81638	-0.725346	2.71622	2.98292	-0.0991558	-1.54273	-0.878446
E2F2	14	C	7	ENST00000361729	ENSG00000007968	E2F2	E2F2	0.874568	1.84234	-0.959637	-1.81763	0.744278	-2.34174	2.28992	-0.783819	-1.19918	0.0468528
HSD11B2	14	C	8	ENST00000326152	ENSG00000176387	HSD11B2	HSD11B2	-0.563853	2.64652	-1.33783	-1.83889	-1.7195	-3.04487	-1.92915	-3.44409	4.12481	-0.839235
GABRD	14	C	9	ENST00000378585	ENSG00000187730	GABRD	GABRD	-2.97727	-1.45591	-2.86511	2.45182	1.57712	-4.16743	-0.616147	-0.156383	1.37232	-1.70206
KCNH6	14	C	10	ENST00000350328	ENSG00000173826	KCNH6	KCNH6	-2.45605	-2.28332	-0.556388	4.29043	-2.1977	-3.60639	-3.712	-1.21956	3.12213	-0.526504
RAI1	14	C	11	ENST00000395774	ENSG00000108557	RAI1	RAI1	1.71556	-2.87002	0.813475	2.61873	0.571388	-2.1749	1.28522	-0.334995	0.0759307	-0.736131
PKD1L1	14	D	2	ENST00000289672	ENSG00000158683	PKD1L1	PKD1L1	0.264902	1.27905	0.565036	-1.22187	-1.10249	2.96955	4.78753	-1.09005	-2.13706	-1.65895
HNRNPUL2	14	D	3	ENST00000301785	ENSG00000214753	HNRNPUL2	HNRNPUL2	1.71822	-2.63257	1.93279	1.72993	1.15815	-1.56516	-6.8694	0.323747	2.68573	3.9504
UMPS	14	D	5	ENST00000232607	ENSG00000114491	UMPS	UMPS	1.84525	-3.95561	7.56269	1.89097	0.11425	1.61224	0.944692	0.636742	-0.318013	-0.889669
KCNE4	14	D	6	ENST00000281830	ENSG00000152049	KCNE4	KCNE4	-0.484101	3.47393	-1.35812	-2.39511	-2.74482	1.06276	0.237173	1.52727	-0.220346	-0.516909
LRRC4	14	D	7	ENST00000249363	ENSG00000128594	LRRC4	LRRC4	2.50686	-0.747542	0.93101	0.303498	0.699761	1.54994	5.6802	-0.696755	-2.30422	-2.289
ADCY4	14	D	8	ENST00000310677	ENSG00000129467	ADCY4	ADCY4	-1.23434	2.56587	-1.80589	-1.32203	-2.13623	-1.22551	0.952528	-3.10165	0.405474	0.738834
COG2	14	D	9	ENST00000366668	ENSG00000135775	COG2	COG2	2.19383	0.371239	0.501626	0.330391	-1.64447	1.18041	1.40729	-0.0134685	-0.117652	-1.18849
MUC4	14	D	10	ENST00000339251	ENSG00000145113	MUC4	MUC4	0.0116022	0.279236	-0.120678	-0.641172	0.904296	2.2964	2.52946	-0.778569	-1.06554	-1.08272
ANAPC1	14	D	11	ENST00000341068	ENSG00000153107	ANAPC1	ANAPC1	0.534069	-3.74147	4.27497	2.55296	1.70145	2.11431	1.32705	1.81709	0.087055	-2.82852
FBXO44	14	E	2	ENST00000251547	ENSG00000132879	FBXO44	FBXO44	0.0640149	-0.426932	-0.542241	-0.790494	4.34015	-1.62015	-3.85815	1.11407	-0.336332	3.3458
CCNT2	14	E	3	ENST00000264157	ENSG00000082258	CCNT2	CCNT2	0.0787856	-1.40529	0.672169	0.158218	2.82207	-0.513079	-3.07818	0.18294	2.10998	0.654032
OSMR	14	E	5	ENST00000274276	ENSG00000145623	OSMR	OSMR	-2.45638	-1.35812	-1.98693	1.98909	0.689476	-3.62083	-0.971441	-2.54143	2.98968	-0.742218
SF3A1	14	E	6	ENST00000215793	ENSG00000099995	SF3A1	SF3A1	-1.91802	-0.653481	-2.1232	1.99881	-1.49026	-0.951634	-2.76488	-1.07949	3.02686	-0.147443
FBXL19	14	E	7	ENST00000338343	ENSG00000099364	FBXL19	FBXL19	0.249261	0.218377	0.391293	-0.272515	0.426871	0.624344	0.833261	1.06099	-1.20012	0.638978
ATP9A	14	E	8	ENST00000338821	ENSG00000054793	ATP9A	ATP9A	0.441591	3.02866	-1.62099	-2.36323	-0.798712	-2.99154	-3.64088	0.45219	0.32974	2.48305
CD14	14	E	9	ENST00000401743	ENSG00000170458	CD14	CD14	2.03585	-0.66686	1.05609	0.368888	1.26071	-0.780838	-3.25912	2.67831	1.22585	0.0553123
SCARF2	14	E	10	ENST00000405555	ENSG00000099910	SCARF2	SCARF2	-1.4286	4.64908	-2.121	-3.35913	-2.86809	-1.568	-7.79038	-0.385382	5.9018	0.666171
ANAPC1	14	E	11	ENST00000341068	ENSG00000153107	ANAPC1	ANAPC1	-2.73551	1.01673	-1.08781	-0.700476	-0.314278	0.483484	3.42133	0.926169	-1.06148	-2.00181
CALR	14	F	2	ENST00000316448	ENSG00000179218	CALR	CALR	-0.0872766	-2.01354	0.831471	0.736298	3.86585	1.31963	-1.89338	0.209458	0.864028	1.2174
PDZD3	14	F	3	ENST00000322712	ENSG00000172367	PDZD3	PDZD3	-2.436	2.58184	-0.673644	-1.70651	-2.46834	-2.61795	-1.58609	0.154562	1.21184	-0.846721
SLC10A3	14	F	4	ENST00000369649	ENSG00000126903	SLC10A3	SLC10A3	-0.997863	-3.26475	0.237451	4.30038	0.0250093	-1.37381	-1.58694	-1.75759	0.736563	2.16155
RPLP2	14	F	5	ENST00000321153	ENSG00000177600	RPLP2	RPLP2	-2.96726	-1.12339	-0.624658	0.670865	1.31358	-3.91485	-4.44167	0.0384019	3.7195	0.0764242
CECR1	14	F	6	ENST00000399839	ENSG00000093072	CECR1	CECR1	2.31365	0.879902	0.108766	-0.450309	0.0490762	6.70179	4.28933	1.956	-3.52848	-1.32802
MORN4	14	F	7	ENST00000370636	ENSG00000171160	MORN4	MORN4	-0.59639	4.53208	-2.27392	-2.78515	-3.01541	-0.529077	-0.697746	-1.1606	1.3887	0.908376
TRIM62	14	F	8	ENST00000291416	ENSG00000116525	TRIM62	TRIM62	-0.578175	1.95362	-0.0224784	-0.883375	-3.15877	0.274569	-2.88742	6.09781	0.915568	-2.43759
LRPAP1	14	F	9	ENST00000296325	ENSG00000163956	LRPAP1	LRPAP1	-1.0316	0.751036	-2.2318	-0.755158	2.05792	2.68714	4.18365	-2.57217	-2.26852	0.656285
JAKMIP1	14	F	10	ENST00000410077	ENSG00000152969	JAKMIP1	JAKMIP1	3.20315	-2.76508	3.373	2.61238	-0.214352	4.04457	-1.49694	1.72135	0.683555	0.390773
ZNHIT3	14	F	11	ENST00000225410	ENSG00000108278	ZNHIT3	ZNHIT3	1.1285	-1.62084	2.18436	1.68308	-0.189238	3.46091	0.00436241	1.05377	0.356473	-0.833974
PTGS2	14	G	2	ENST00000367468	ENSG00000073756	PTGS2	PTGS2	1.17382	-5.26023	1.97248	2.03519	8.00808	3.53796	0.103349	0.843872	-1.35731	1.23972
KREMEN1	14	G	3	ENST00000400338	ENSG00000183762	KREMEN1	KREMEN1	0.298245	1.01588	-0.000745567	-0.811071	-0.256628	-1.99115	-1.63387	0.971747	0.718697	0.358892
FGF8	14	G	4	ENST00000320185	ENSG00000107831	FGF8	FGF8	-1.93301	1.81196	-0.27352	-1.66063	-0.0480374	-2.94901	3.94735	-3.03071	-1.19338	-1.29285
RGS2	14	G	6	ENST00000235382	ENSG00000116741	RGS2	RGS2	2.05481	1.29558	-0.532524	-1.1267	-0.439907	3.99028	-1.7735	1.17046	0.746648	0.829294
CYP2C19	14	G	7	ENST00000371321	ENSG00000165841	CYP2C19	CYP2C19	1.87623	-2.10701	1.88994	0.89785	2.34674	5.65591	0.808596	0.942438	-0.74527	-0.234293
BTNL2	14	G	8	ENST00000374995	ENSG00000204290	BTNL2	BTNL2	1.59315	-0.772807	0.145687	1.68904	-1.07686	0.437497	-4.99353	-0.936638	1.82019	3.88544
TNFRSF1A	14	G	9	ENST00000162749	ENSG00000067182	TNFRSF1A	TNFRSF1A	-0.365173	2.85899	-0.598384	-2.32447	-0.869674	5.53649	1.95001	-0.163281	-0.964686	-0.178552
BCAP29	14	G	10	ENST00000005259	ENSG00000075790	BCAP29	BCAP29	-0.788148	0.124721	-1.19799	-0.244004	2.0046	1.98481	-0.16809	2.42776	-0.475442	-0.740687
STAMBP	14	H	2	ENST00000394073	ENSG00000124356	STAMBP	STAMBP	-0.538795	-1.06972	0.135422	1.09295	0.65122	0.284349	-1.88149	0.188819	0.683742	1.60903
PRB4	14	H	3	ENST00000279575	ENSG00000121335	PRB1	PRB4	-1.41484	3.87499	-2.57026	-2.79672	-1.58021	0.318894	6.3476	-1.93452	-3.1273	-1.44182
FGF8	14	H	4	ENST00000344255	ENSG00000107831	FGF8	FGF8	0.0645966	0.0291984	0.185504	0.553452	-0.99179	-0.0832362	-0.240246	0.979749	0.361621	-0.692455
KRT8	14	H	5	ENST00000293308	ENSG00000170421	KRT8P9	KRT8P9	2.06797	-2.09104	3.07703	1.27127	0.321059	-1.49243	-1.5635	0.997967	1.2701	0.104064
CLIC5	14	H	6	ENST00000185206	ENSG00000112782	CLIC5	CLIC5	-1.86763	1.29495	0.0490134	-1.43798	0.0819489	-0.694786	0.469626	-2.25406	0.125816	1.30317
DPP3	14	H	7	ENST00000360510	ENSG00000221844	DPP3	DPP3	-1.59056	4.40521	-2.29741	-3.21456	-2.78141	-0.53932	6.589	-2.19673	-3.2531	-1.29176
SERPINF2	14	H	8	ENST00000324015	ENSG00000167711	SERPINF2	SERPINF2	-2.92087	5.09509	-2.76379	-3.13258	-3.44404	-2.1287	-3.81452	0.238713	0.957187	2.99169
IL9	14	H	9	ENST00000274520	ENSG00000145839	IL9	IL9	1.65539	-2.51387	2.41866	1.58226	1.46374	0.292553	3.56181	0.271675	-2.12559	-1.77358
CTGF	14	H	10	ENST00000367976	ENSG00000118523	CTGF	CTGF	-1.55458	2.72342	-0.723437	-2.21337	-1.57895	0.742738	4.75769	-1.17402	-2.78937	-0.832198
SETD7	14	H	11	ENST00000274031	ENSG00000145391	SETD7	SETD7	1.30602	-2.79302	1.50194	1.6959	3.74464	2.12955	0.256358	1.78574	-1.59796	0.61654
CDCA8	15	A	2	ENST00000373055	ENSG00000134690	CDCA8	CDCA8	-2.78228	-14.9881	-0.681714	12.1883	0.309062	-3.6253	-13.5536	-3.38077	-2.65974	12.5203
KIF5B	15	A	3	ENST00000403329	ENSG00000170759	KIF5B	KIF5B	0.0480337	0.0315979	0.479674	0.00535007	0.0225852	1.59235	0.682198	0.436299	-0.0263337	-0.405605
SLC19A2	15	A	4	ENST00000367802	ENSG00000117479	SLC19A2	SLC19A2	0.393486	-2.25511	1.52833	1.50814	1.42321	1.62714	0.0879807	0.790387	0.580533	-0.796638
TMPRSS11B	15	A	5	ENST00000332644	ENSG00000185873	TMPRSS11B	TMPRSS11B	0.305715	-1.88422	0.767148	1.53338	3.19452	-0.246234	-2.25674	0.0173505	0.666775	0.737335
LIG1	15	A	6	ENST00000263274	ENSG00000105486	LIG1	LIG1	-0.162848	-4.23006	4.00304	2.907	2.82894	2.52854	-4.46359	3.75137	1.98456	0.326476
FREQ	15	A	7	ENST00000372398	ENSG00000107130	FREQ	FREQ	-2.13314	-0.356695	1.75773	-0.0782064	3.35231	1.27719	1.43078	0.0708949	-0.231959	-0.43699
NR3C2	15	A	8	ENST00000344721	ENSG00000151623	NR3C2	NR3C2	-0.918763	-0.0110034	0.838962	-0.540723	0.898651	-0.480951	0.897664	1.06437	-0.981565	0.265809
TRPM2	15	A	9	ENST00000300482	ENSG00000142185	TRPM2	TRPM2	-2.15696	2.49635	-2.49643	-1.96047	-1.10096	-2.07196	2.12589	-0.541604	-0.983427	0.00462315
MRGPRE	15	A	10	ENST00000389832	ENSG00000184350	MRGPRE	MRGPRE	-2.49167	0.554785	-1.63094	0.653523	-1.04126	-2.66142	-0.378126	-3.82965	0.0893736	2.21973
HERPUD1	15	B	2	ENST00000300302	ENSG00000051108	HERPUD1	HERPUD1	-2.08843	2.58277	-1.24087	-2.14047	-2.22132	-1.8889	4.81443	-0.949003	-1.11707	-1.29497
KIF3B	15	B	3	ENST00000375712	ENSG00000101350	KIF3B	KIF3B	1.58721	1.0174	0.0196719	-0.475132	-1.02387	1.90818	0.465699	0.202646	-0.353926	0.73567
FBXO45	15	B	5	ENST00000311630	ENSG00000174013	FBXO45	FBXO45	1.91212	-0.75937	0.364871	0.441255	2.12375	3.82109	-1.66131	1.91148	-0.0935913	1.3965
JPH3	15	B	6	ENST00000284262	ENSG00000154118	JPH3	JPH3	0.809859	1.4774	-1.09903	-0.595143	-1.45326	0.293624	0.827563	-0.718489	0.751377	-0.243697
KLK6	15	B	7	ENST00000376853	ENSG00000167755	KLK6	KLK6	0.410151	-0.867822	0.50527	1.55609	-0.702829	1.88143	0.0459448	-0.0725014	0.730038	0.0598091
DHRS1	15	B	9	ENST00000288111	ENSG00000157379	DHRS1	DHRS1	2.80676	-2.1379	2.5451	2.01127	1.33594	0.400551	7.93804	-2.28475	-2.93055	-1.98313
MATN3	15	B	11	ENST00000407540	ENSG00000132031	MATN3	MATN3	0.841142	-2.10976	-0.136458	2.81332	-0.392746	-3.0425	4.48818	-0.601417	-1.32484	-1.81146
RGS11	15	C	3	ENST00000397770	ENSG00000076344	RGS11	RGS11	-0.957567	1.44652	-1.79321	-0.574675	-1.23954	-2.57962	-1.07979	-2.94502	0.479756	1.21753
AMN	15	C	4	ENST00000299155	ENSG00000166126	AMN	AMN	-0.234042	0.340743	0.373842	-0.159712	-0.957538	-3.04715	-5.0472	1.25115	2.88599	-0.338806
TFAP2C	15	C	5	ENST00000201031	ENSG00000087510	TFAP2C	TFAP2C	2.33652	-2.72071	3.22077	1.90556	1.27135	1.06386	-1.70797	1.48348	0.369117	0.214458
ATP13A4	15	C	6	ENST00000392443	ENSG00000127249	ATP13A4	ATP13A4	-1.40574	-2.66564	-0.164831	0.996163	4.78461	-0.532237	-5.2754	0.234173	1.4066	2.56829
RAB33A	15	C	7	ENST00000257017	ENSG00000134594	RAB33A	RAB33A	0.6625	-2.10725	1.75538	0.799718	2.59992	1.69946	-1.18285	3.47089	-0.594231	0.0760671
NKTR	15	C	8	ENST00000232978	ENSG00000114857	NKTR	NKTR	-0.87296	2.89949	-1.16967	-2.88003	-3.45195	-1.62528	-2.41049	3.42935	0.927293	-0.444933
HTR3C	15	C	9	ENST00000318351	ENSG00000178084	HTR3C	HTR3C	1.60707	-2.73197	2.27943	0.867308	4.84169	0.687511	-0.990433	1.37279	-1.07581	1.68937
SORL1	15	C	10	ENST00000260197	ENSG00000137642	SORL1	SORL1	1.20194	0.459886	-0.0689127	-0.913953	0.748889	-2.22876	-5.79372	2.12871	0.783727	2.77892
MMP28	15	D	2	ENST00000338839	ENSG00000129270	MMP28	MMP28	-0.00522554	1.50617	-0.968696	-1.03492	-1.35016	0.756378	-3.33215	-1.15718	4.06961	-0.373701
CD22	15	D	3	ENST00000270311	ENSG00000012124	CD22	CD22	-1.67166	2.12421	-1.81059	-1.81262	-0.492518	3.10346	4.64148	-1.40431	-1.57999	-0.883037
MUC3A	15	D	4	ENST00000332750	ENSG00000169894	MUC3B	MUC3B	-0.554421	-1.72557	1.39825	1.60498	1.93257	0.141605	-4.70313	-0.0972081	3.78571	0.4228
NAMPT	15	D	5	ENST00000222553	ENSG00000105835	PBEF1	NAMPT	-1.1057	4.11266	-1.49818	-3.6715	-2.28662	-2.46112	6.12568	-2.77428	-2.94361	-0.601848
KCNK9	15	D	6	ENST00000303015	ENSG00000169427	KCNK9	KCNK9	-2.63225	1.99334	-3.09021	-0.297137	-2.19409	-1.66657	5.94303	-2.73727	-2.3484	-0.976069
SOS1	15	D	7	ENST00000395038	ENSG00000115904	SOS1	SOS1	0.583335	-0.89975	2.56583	0.819276	-0.227021	3.30782	2.1124	-0.576973	-1.73607	0.409871
USF1	15	D	8	ENST00000368020	ENSG00000158773	USF1	USF1	1.52624	-1.23174	0.95392	1.23604	1.95408	-0.481823	-4.03658	0.102007	3.43293	0.200039
SRD5A2	15	D	9	ENST00000233139	ENSG00000049319	SRD5A2	SRD5A2	-2.6679	1.28482	-2.84476	-1.26484	3.0244	-2.21627	5.21804	-4.21365	-1.40217	-0.649315
ADCY8	15	D	10	ENST00000377928	ENSG00000155897	ADCY8	ADCY8	0.162903	2.32445	-0.886973	-1.59981	-1.26903	4.17282	-0.993393	0.764447	-0.225581	0.975175
PLG	15	D	11	ENST00000308192	ENSG00000122194	PLG	PLG	0.575078	-0.42489	1.43385	0.425651	0.00481841	-0.593288	-1.58856	1.74671	-0.288494	0.273325
GULP1	15	E	3	ENST00000409580	ENSG00000144366	GULP1	GULP1	1.99366	-4.62748	2.80793	1.62673	8.48965	0.151105	-1.88393	1.29181	-0.20587	1.24298
IL2RB	15	E	5	ENST00000406505	ENSG00000100385	IL2RB	IL2RB	-0.560652	1.48522	-0.290224	-1.71187	-0.559273	-1.04981	-3.24331	1.40323	0.51126	1.6765
TLR6	15	E	6	ENST00000381950	ENSG00000174130	TLR6	TLR6	1.59529	-1.93259	2.64929	0.52079	2.26254	0.900239	-1.78964	2.1422	0.965833	-0.701592
WSB2	15	E	7	ENST00000315436	ENSG00000176871	WSB2	WSB2	1.25005	-1.15933	0.348154	1.03185	0.795263	-0.61674	1.89575	-0.123263	-1.92047	0.879619
IL1A	15	E	8	ENST00000263339	ENSG00000115008	IL1A	IL1A	-0.661342	3.70776	-1.01771	-3.3777	-3.02191	0.85971	7.05528	-2.47894	-3.03348	-0.520816
RAB20	15	E	9	ENST00000267328	ENSG00000139832	RAB20	RAB20	0.955118	1.63788	-0.846652	-1.25424	-0.484927	-1.80879	-3.70493	1.46526	0.962816	0.076888
CHD3	15	E	10	ENST00000403047	ENSG00000170004	CHD3	CHD3	0.693539	3.19522	-1.7844	-2.36197	-1.62258	0.832966	0.649273	1.65163	-0.320858	-0.916353
LCAT	15	E	11	ENST00000264005	ENSG00000213398	LCAT	LCAT	-1.39989	-0.105641	0.809754	0.36652	-1.88416	-0.774002	1.59266	-0.719627	-0.0119272	-1.39609
PLCB4	15	F	2	ENST00000334005	ENSG00000101333	PLCB4	PLCB4	1.42106	-1.99488	1.42461	0.993477	3.88471	2.21526	-1.02991	0.861771	0.277811	0.371399
KCNK6	15	F	3	ENST00000263372	ENSG00000099337	KCNK6	KCNK6	2.33258	-2.04937	1.631	1.40904	2.73248	2.82016	-2.6289	1.25173	0.278544	1.41001
TRIM33	15	F	4	ENST00000358465	ENSG00000197323	TRIM33	TRIM33	-0.476865	-0.0239068	0.883801	0.103316	0.0905023	1.20466	5.6308	-1.54919	-2.25338	-0.764153
GMIP	15	F	6	ENST00000203556	ENSG00000089639	GMIP	GMIP	-1.7892	0.124977	1.48085	0.315126	-1.88154	-0.33315	1.60798	-0.478622	-0.0456731	-0.567954
ADAL	15	F	7	ENST00000305605	ENSG00000168803	ADAL	ADAL	-1.89518	1.33238	-2.23884	-0.417667	-0.490128	-0.268097	0.248475	-2.19785	2.17855	-1.59585
RAB30	15	F	8	ENST00000260056	ENSG00000137502	RAB30	RAB30	-0.00472055	-0.826609	-0.940751	1.27398	1.24567	2.09706	-1.03809	-0.262044	0.497414	0.525621
P4HA3	15	F	9	ENST00000331597	ENSG00000149380	P4HA3	P4HA3	1.85206	-0.238053	0.0591963	-0.0533427	0.874182	-0.522607	-3.69339	3.53219	1.22469	0.275241
IGF1R	15	F	10	ENST00000268035	ENSG00000140443	IGF1R	IGF1R	0.574746	-0.262707	0.814469	0.0891647	-0.416515	4.06031	2.37716	3.00181	-0.534058	-1.43686
TOP3A	15	F	11	ENST00000321105	ENSG00000177302	TOP3A	TOP3A	1.36831	-2.55314	3.72681	2.12598	0.570016	2.4163	0.696208	2.19733	0.34512	-1.81394
KDELR1	15	G	2	ENST00000330720	ENSG00000105438	KDELR1	KDELR1	-1.86439	-0.114032	-0.823024	-0.40843	2.09473	-1.34931	-2.01348	-1.06438	-0.970676	2.73578
CRYZL1	15	G	3	ENST00000381554	ENSG00000205758	CRYZL1	CRYZL1	-0.108597	-0.0760984	0.750749	0.29718	-1.72218	-2.11856	3.86747	-2.34647	-2.00149	0.111048
TBCE	15	G	4	ENST00000366601	ENSG00000116957	TBCE	TBCE	0.483407	1.10821	-1.56362	-0.110282	-1.92149	-1.14942	-3.93453	-3.32794	3.35724	0.63928
SLC9A7	15	G	5	ENST00000328306	ENSG00000065923	SLC9A7	SLC9A7	3.97712	-2.92362	2.90326	1.44753	4.43583	2.75596	-1.53349	2.41052	0.00716368	-0.286161
SLA2	15	G	6	ENST00000360672	ENSG00000101082	SLA2	SLA2	2.13421	0.105872	-0.599713	-0.307455	-0.20231	-1.17213	-4.64832	0.376568	1.19355	1.88395
MLF1	15	G	7	ENST00000392822	ENSG00000178053	MLF1	MLF1	0.646432	-0.822057	1.82741	0.628226	0.223265	3.24767	-0.910401	1.19006	-0.89581	1.37598
SRF	15	G	8	ENST00000265354	ENSG00000112658	SRF	SRF	1.48683	1.88185	-0.459992	-1.63782	-2.12286	0.0615271	-5.55819	2.41201	2.84467	-0.544198
UBE2B	15	G	9	ENST00000265339	ENSG00000119048	UBE2B	UBE2B	-0.0230056	2.68487	-1.14735	-2.25186	-2.20284	-0.958155	-0.715743	-0.421819	0.315982	0.0408643
SLCO1B3	15	G	10	ENST00000261196	ENSG00000111700	SLCO1B3	SLCO1B3	-1.31272	0.969995	-0.662415	-1.1048	0.201556	-0.841525	8.49227	-2.37355	-2.35755	-2.00096
ST14	15	G	11	ENST00000278742	ENSG00000149418	ST14	ST14	-1.29517	2.43085	-1.2493	-1.9899	-1.05509	-2.19959	-1.50851	-2.25038	-1.35606	2.72813
ADA	15	H	2	ENST00000372874	ENSG00000196839	ADA	ADA	-1.92874	3.05279	-0.821725	-2.36866	-2.46233	-2.10009	-1.74737	-1.41643	2.19828	-0.106467
SFRS17A	15	H	3	ENST00000313871	ENSG00000197976	CXYorf3	SFRS17A	3.86783	-3.5981	2.89844	2.9124	2.7819	3.01573	1.99451	1.44536	-1.17574	-0.764029
KIF13A	15	H	4	ENST00000259711	ENSG00000137177	KIF13A	KIF13A	1.05396	-0.0250983	-0.558745	0.243095	1.06305	2.50332	0.963722	0.183449	-0.080558	0.308922
SULF1	15	H	5	ENST00000260128	ENSG00000137573	SULF1	SULF1	-0.944192	0.487584	-0.466603	-0.180546	0.361965	-1.73658	2.58001	-0.793816	-0.926176	-0.864877
PAQR5	15	H	6	ENST00000395407	ENSG00000137819	PAQR5	PAQR5	-1.83232	-1.54532	1.33808	1.09218	1.85895	0.835615	-0.318657	-0.130255	-0.148822	0.25667
IMMP2L	15	H	7	ENST00000331762	ENSG00000184903	IMMP2L	IMMP2L	-1.53135	2.63588	-0.880359	-1.96306	-2.92438	-2.61553	0.760562	-2.35115	1.76469	-1.65669
HOMER3	15	H	8	ENST00000392351	ENSG00000051128	HOMER3	HOMER3	-0.479144	-1.15144	-0.471923	2.555	-1.87607	-1.477	0.584936	-3.12783	2.61436	-1.60808
HEXA	15	H	9	ENST00000268097	ENSG00000213614	HEXA	HEXA	0.522144	0.480262	-0.264896	-0.555281	1.32655	3.46701	0.450341	1.97059	-0.495538	-0.6459
MYST4	15	H	10	ENST00000372714	ENSG00000156650	MYST4	MYST4	1.04097	1.20998	-0.201432	-0.764866	-0.948176	1.98671	3.21505	-0.762941	-0.825594	-0.850916
APOE	15	H	11	ENST00000252486	ENSG00000130203	APOE	APOE	-1.94765	0.00745925	-2.64766	1.87493	-3.01467	-0.901023	0.27726	1.0355	0.061071	-0.571611
CCK	16	A	2	ENST00000334681	ENSG00000187094	CCK	CCK	-0.310169	-2.45002	-1.24443	1.12449	5.73215	-1.95995	-6.36465	-2.71067	2.1665	4.26377
ANPEP	16	A	3	ENST00000300060	ENSG00000166825	ANPEP	ANPEP	-0.854439	1.10237	-1.85032	-0.390431	-0.320895	-0.741396	-1.66879	-0.90499	0.0455059	2.74875
AGL	16	A	4	ENST00000370161	ENSG00000162688	AGL	AGL	-1.34167	-1.67703	-0.684777	1.15627	3.04569	0.860158	0.517356	-1.43381	-0.519341	1.70239
UNC119	16	A	5	ENST00000301032	ENSG00000109103	UNC119	UNC119	-0.133962	-0.164791	0.778949	0.0270127	0.86949	1.80916	-0.439768	1.37086	0.20045	0.128764
NOX4	16	A	6	ENST00000263317	ENSG00000086991	NOX4	NOX4	-1.07846	-1.40319	-1.01157	-0.0063931	4.51088	-1.58204	-4.54286	-0.988932	0.489125	4.47694
MIF	16	A	7	ENST00000215754	ENSG00000099964	MIF	MIF	-0.128336	0.594863	-1.38035	-0.574076	2.00551	2.93567	-3.53817	0.762386	1.5449	1.9203
THRAP3	16	A	8	ENST00000354618	ENSG00000054118	THRAP3	THRAP3	1.75509	-7.28718	4.3975	6.27356	3.28334	0.854526	-0.494568	-0.19214	0.054149	0.595157
CD200R1	16	A	9	ENST00000308611	ENSG00000163606	CD200R1	CD200R1	1.52188	1.48615	-0.130612	-1.27058	-0.999135	1.38532	-1.17905	0.796708	1.54618	-0.689739
TNNT2	16	A	10	ENST00000367317	ENSG00000118194	TNNT2	TNNT2	-0.894568	-1.24764	-1.53093	0.355897	3.40452	-0.816485	-4.3497	-0.298336	1.28803	3.28971
KCNMA1	16	A	11	ENST00000404857	ENSG00000156113	KCNMA1	KCNMA1	-1.23236	0.231905	-1.67718	0.411511	0.623123	2.30367	5.52982	-1.52635	-1.63816	-1.43137
KIF15	16	B	2	ENST00000396031	ENSG00000163808	KIF15	KIF15	1.76368	1.28957	-0.108468	-0.704453	-1.48022	1.55936	2.88161	-1.43834	-0.103422	-0.677528
RBM10	16	B	3	ENST00000329236	ENSG00000182872	RBM10	RBM10	4.45748	-2.05578	1.03886	1.09082	4.94132	1.07053	-3.3888	2.74297	1.25645	0.980702
SRPX2	16	B	4	ENST00000373004	ENSG00000102359	SRPX2	SRPX2	4.23147	-1.75789	0.296715	1.65012	1.96887	0.894426	0.127207	-0.0147473	0.221883	0.450337
SLC25A4	16	B	5	ENST00000281456	ENSG00000151729	SLC25A4	SLC25A4	-0.661352	0.649994	-2.03707	-0.822999	2.10088	-2.60744	-1.0481	-0.799203	-0.442493	2.79089
WTAP	16	B	6	ENST00000337387	ENSG00000146457	WTAP	WTAP	2.03604	-3.47695	0.158232	2.42102	8.399	3.79438	4.76354	-0.737007	-1.45598	-2.29291
NR4A3	16	B	7	ENST00000395097	ENSG00000119508	NR4A3	NR4A3	1.86085	1.02041	-0.989462	-0.933173	0.710004	2.44703	4.82357	-0.316187	-1.42875	-1.99546
AHCYL2	16	B	9	ENST00000325006	ENSG00000158467	AHCYL2	AHCYL2	-0.596454	4.0597	-1.60558	-3.69064	-3.52157	1.03181	4.4823	0.723425	-1.29054	-1.77526
PROCR	16	B	11	ENST00000374477	ENSG00000101000	PROCR	PROCR	-0.783959	1.89905	0.0196505	-1.44051	-3.60559	2.98415	3.46593	-1.14228	-1.56158	-0.318056
TNFRSF11A	16	C	3	ENST00000269485	ENSG00000141655	TNFRSF11A	TNFRSF11A	0.742547	0.0800046	0.458551	0.247611	-1.49255	-0.259486	-0.682738	-0.295976	1.34348	-0.479421
LARGE	16	C	4	ENST00000354992	ENSG00000133424	LARGE	LARGE	-0.96157	1.76055	0.496819	-1.62643	-2.02759	4.05292	3.11256	0.346835	-1.84287	-0.58454
STX6	16	C	5	ENST00000258301	ENSG00000135823	STX6	STX6	-0.674721	1.51924	0.0478861	-1.47619	-1.75583	-2.75053	0.00467387	-0.998069	0.152585	0.76056
TIMP3	16	C	6	ENST00000266085	ENSG00000100234	TIMP3	TIMP3	1.25894	-1.10523	-0.0333925	0.713927	1.54596	-2.50055	2.4634	-1.48621	-0.0519493	-1.17466
TRPM4	16	C	7	ENST00000355712	ENSG00000130529	TRPM4	TRPM4	-0.361935	1.92076	-0.602722	-2.04224	-1.53316	-2.0101	3.50698	3.22342	-2.44597	-1.76094
PLCB2	16	C	8	ENST00000389812	ENSG00000137841	PLCB2	PLCB2	1.3307	-2.96441	1.85372	1.64431	3.28223	1.61158	-0.847054	0.768434	1.21942	-0.532129
PSMD7	16	C	9	ENST00000219313	ENSG00000103035	PSMD7	PSMD7	-1.95835	0.0801056	-1.57633	0.495919	-0.636342	-3.03928	3.10941	-0.417135	-0.0187545	-1.8086
CAPN10	16	C	10	ENST00000404753	ENSG00000142330	CAPN10	CAPN10	0.702021	2.0574	-0.752167	-1.99525	-1.07111	-1.0631	-1.08017	-1.0587	2.23988	-0.985262
FBXW9	16	C	11	ENST00000254324	ENSG00000132004	FBXW9	FBXW9	0.733487	1.27674	0.234127	-1.36475	-1.35297	1.57666	2.68837	1.13352	-0.790973	-1.68542
VAV2	16	D	2	ENST00000371846	ENSG00000160293	VAV2	VAV2	1.80854	-0.875571	0.627705	0.649418	1.347	4.41575	2.64036	1.16	-1.4075	-0.788396
IMPDH2	16	D	3	ENST00000326739	ENSG00000178035	IMPDH2	IMPDH2	1.5612	-5.37866	2.20124	3.83224	7.11089	-0.346345	0.611543	-1.34882	0.643311	-0.465097
TRAP1	16	D	4	ENST00000246957	ENSG00000126602	TRAP1	TRAP1	-0.799939	-3.13663	1.21923	1.91995	5.58577	-2.58884	-2.69057	-0.403595	2.07892	0.703315
DLK1	16	D	5	ENST00000331224	ENSG00000185559	DLK1	DLK1	0.372889	-0.218664	0.67097	0.00122072	1.08019	1.66868	-0.504877	3.53461	0.0832214	-1.0612
AQP8	16	D	7	ENST00000219660	ENSG00000103375	AQP8	AQP8	0.311	0.79419	0.423158	-0.503044	-1.97487	-1.02234	-0.866851	3.57625	-0.436319	-0.756507
SMAD1	16	D	9	ENST00000394092	ENSG00000170365	SMAD1	SMAD1	-1.20425	2.29704	-0.393479	-1.92756	-2.5916	1.70759	3.6479	0.66	-0.986989	-2.29313
EPHA6	16	D	11	ENST00000334709	ENSG00000080224	EPHA6	EPHA6	1.54907	-0.536482	0.547141	0.320971	1.17988	1.78857	-0.0169905	2.99995	-0.297598	-0.650607
UBR2	16	E	2	ENST00000372899	ENSG00000024048	UBR2	UBR2	-2.29933	0.355865	-1.12164	-0.254818	0.553406	-3.05785	3.41001	-3.18899	-1.38749	0.371274
CXCL14	16	E	3	ENST00000337225	ENSG00000145824	CXCL14	CXCL14	3.29639	-4.20672	2.68118	1.85033	6.7495	0.610287	-4.76018	0.71402	0.580672	3.09655
PLEK	16	E	4	ENST00000234313	ENSG00000115956	PLEK	PLEK	-1.75787	-4.89232	-0.256219	1.86284	8.90435	-3.43208	-2.73734	-2.77624	1.34709	1.72753
HOXC13	16	E	5	ENST00000243056	ENSG00000123364	HOXC13	HOXC13	-1.19852	2.62282	-2.17707	-2.44672	-0.591082	1.86674	3.78236	-0.732442	-2.06005	0.272591
IARS	16	E	6	ENST00000375660	ENSG00000196305	IARS	IARS	2.41141	-4.51136	2.10344	2.65629	3.62316	1.08562	-4.30571	1.59989	0.914171	2.13123
HOXD13	16	E	7	ENST00000392539	ENSG00000128714	HOXD13	HOXD13	0.402228	-1.1404	2.74199	0.676567	0.103102	0.597002	0.798954	1.7832	-0.753486	-0.104198
TMEM87A	16	E	8	ENST00000307216	ENSG00000103978	TMEM87A	TMEM87A	-1.15523	0.345032	0.258631	-0.526561	-0.768422	-2.41752	-4.95636	-0.119481	2.22532	1.56853
SERPINA3	16	E	9	ENST00000380354	ENSG00000196136	SERPINA3	SERPINA3	-0.789539	1.60837	-0.89509	-1.19041	-1.67867	-0.16028	-1.5494	-0.454982	0.113895	1.07275
LIPG	16	E	10	ENST00000261292	ENSG00000101670	LIPG	LIPG	-1.92726	1.6785	-0.321916	-1.51394	-2.31046	0.118433	9.31591	-3.54942	-3.34853	-2.36695
EPHA6	16	E	11	ENST00000334709	ENSG00000080224	EPHA6	EPHA6	-0.274709	-0.127082	1.60359	-0.323499	-0.435679	-0.829661	5.15372	1.79453	-2.80439	-1.42258
METTL6	16	F	2	ENST00000383790	ENSG00000206562	METTL6	METTL6	2.09392	-0.433782	-0.408055	0.0415312	0.528028	3.67131	-1.54329	2.3724	0.238041	0.770316
HMBS	16	F	3	ENST00000278715	ENSG00000149397	HMBS	HMBS	-0.319118	-1.74752	0.625059	1.10122	2.6316	-0.530523	3.27187	-0.422011	-0.472385	-1.65785
CXorf21	16	F	4	ENST00000378962	ENSG00000120280	CXorf21	CXorf21	-1.62464	-0.586881	-0.358228	0.404838	0.694968	-1.84548	0.859291	-1.74142	0.0603555	1.08151
FLOT2	16	F	5	ENST00000335362	ENSG00000132589	FLOT2	FLOT2	-0.972281	1.22723	-0.598152	-1.23327	-0.743602	-0.95005	2.64983	-1.86074	-0.21576	-0.226269
RAB3C	16	F	6	ENST00000282878	ENSG00000152932	RAB3C	RAB3C	0.299154	-1.86606	1.09519	1.81087	1.41478	5.14888	4.11982	0.0542205	-1.22748	-1.30448
CYP1B1	16	F	7	ENST00000407341	ENSG00000138061	CYP1B1	CYP1B1	-1.23954	0.68299	-0.0450011	-0.381873	-1.25244	0.484184	-0.602649	-0.967917	1.49877	-0.528725
MBL2	16	F	8	ENST00000373968	ENSG00000165471	MBL2	MBL2	-3.35339	-5.98386	-2.98109	9.11669	1.38763	-1.87115	-8.00707	-0.707209	5.61191	2.40859
GATM	16	F	9	ENST00000396659	ENSG00000171766	GATM	GATM	0.56195	-2.25139	1.61746	1.50463	2.43957	2.33772	-0.251417	0.917161	0.247749	0.457566
INSL3	16	F	10	ENST00000317306	ENSG00000221817	INSL3	INSL3	-1.54427	-0.133143	-0.386072	0.560235	-1.26597	-1.79835	-5.23621	-2.24769	3.83732	3.13738
CYP4Z1	16	F	11	ENST00000334194	ENSG00000186160	CYP4Z1	CYP4Z1	1.20188	0.297363	-0.188633	0.177767	-1.3919	0.990847	3.15469	-0.0916519	-1.38841	-0.563819
EFNA2	16	G	2	ENST00000215368	ENSG00000099617	EFNA2	EFNA2	-0.0808998	0.027871	0.620404	-0.191555	-0.469948	-0.822477	-2.12083	-0.997217	0.964237	1.8799
DCXR	16	G	4	ENST00000306869	ENSG00000169738	DCXR	DCXR	1.4978	1.05415	0.0832303	-1.16159	-0.546458	-2.18147	-3.17368	-0.500256	1.99276	0.468107
MCM3	16	G	5	ENST00000340349	ENSG00000112118	MCM3	MCM3	2.23025	-3.0327	0.845969	2.22246	3.78994	2.16329	-1.62348	1.5109	0.0608252	1.14239
RAB33B	16	G	6	ENST00000305626	ENSG00000172007	RAB33B	RAB33B	-0.0542526	1.12619	-0.556905	-1.31466	-0.807578	-0.231138	2.78176	-0.961693	-1.54211	-0.0203913
CDC7	16	G	7	ENST00000234626	ENSG00000097046	CDC7	CDC7	2.42305	-2.81662	1.34475	1.50996	5.6465	0.133891	-0.973005	1.80809	0.39749	0.450199
SLC25A20	16	G	8	ENST00000319017	ENSG00000178537	SLC25A20	SLC25A20	-1.27567	-3.96294	-0.871772	4.87952	2.13176	-0.0631205	3.94581	-3.29377	-1.18295	-0.139463
CD209	16	G	9	ENST00000394190	ENSG00000090659	CD209	CD209	-0.249101	0.933919	-0.722671	-0.736626	-0.322445	-3.21109	2.68135	-1.0035	-0.702497	-0.875395
BDH1	16	G	10	ENST00000358186	ENSG00000161267	BDH1	BDH1	-1.15273	3.16924	-1.74262	-2.92716	-2.40584	-1.37445	-0.0524362	3.50157	-0.414241	-1.02153
BCL11B	16	G	11	ENST00000345514	ENSG00000127152	BCL11B	BCL11B	-1.16793	3.45515	-1.87588	-2.86237	-3.08532	2.38765	6.61335	-0.120429	-3.07984	-1.56198
MED17	16	H	2	ENST00000251871	ENSG00000042429	MED17	MED17	-1.99447	1.38001	-1.16035	-0.520966	-2.02976	-1.94137	-3.69507	-0.446432	0.325287	3.15911
SNAI1	16	H	3	ENST00000244050	ENSG00000124216	SNAI1	SNAI1	1.28056	-0.754518	1.17236	0.811119	0.174238	0.444409	-0.406137	1.33679	0.195438	-0.639087
ANGPTL2	16	H	4	ENST00000373425	ENSG00000136859	ANGPTL2	ANGPTL2	-0.713651	3.03801	-2.22905	-2.62003	-2.6535	0.300523	6.04061	-1.42628	-2.71	-0.887138
RGS4	16	H	5	ENST00000367906	ENSG00000117152	RGS4	RGS4	0.0847752	-0.122515	-0.289125	0.948505	-0.496547	-1.29689	-0.573868	-1.71202	-0.214586	1.08346
BIRC3	16	H	6	ENST00000393201	ENSG00000023445	BIRC3	BIRC3	0.544779	-1.62764	0.390527	1.28401	3.95058	-0.359595	-0.489701	2.11819	-0.282406	-0.0388873
ABCC12	16	H	8	ENST00000311303	ENSG00000140798	ABCC12	ABCC12	1.22609	-0.667662	0.39386	0.285723	1.07406	-1.42557	-2.13331	0.263285	0.853919	1.19736
ARHGEF11	16	H	9	ENST00000368194	ENSG00000132694	ARHGEF11	ARHGEF11	-1.29535	3.52112	-2.43547	-3.37449	-2.39923	-1.56534	3.17323	0.942862	-2.36675	-0.571111
ADAMDEC1	16	H	10	ENST00000380824	ENSG00000134028	ADAMDEC1	ADAMDEC1	-0.0667613	-1.02528	0.953356	1.29466	-0.476105	-1.02321	-5.03181	0.137787	0.764067	5.6388
DDX41	16	H	11	ENST00000330503	ENSG00000183258	DDX41	DDX41	-1.62455	2.56908	-1.38514	-2.04366	-3.12429	-0.458927	3.06232	-2.7297	-1.09875	-0.103776
RAD1	17	A	2	ENST00000341754	ENSG00000113456	RAD1	RAD1	-1.0517	1.19178	0.0229259	-1.23095	0.117007	0.55273	0.308462	-2.09604	-0.494683	1.02112
HOXD10	17	A	3	ENST00000249501	ENSG00000128710	HOXD10	HOXD10	3.16159	-3.15844	4.42697	2.77642	1.45758	2.66721	-2.28888	1.33443	1.08651	1.0469
FAM53B	17	A	4	ENST00000280780	ENSG00000189319	FAM53B	FAM53B	0.678446	-0.609424	2.10208	0.665708	1.61306	-2.10466	-2.96192	-1.74864	1.60773	0.702101
CTRC	17	A	5	ENST00000375943	ENSG00000162438	CTRC	CTRC	1.52228	2.78394	-1.46274	-2.96867	-1.21031	0.9832	-0.9619	0.284537	0.449885	-0.0141398
BID	17	A	6	ENST00000317361	ENSG00000015475	BID	BID	0.809678	-0.238717	0.704183	-0.970803	1.84317	2.75521	1.75296	-0.797221	-1.725	1.15033
HOMER2	17	A	7	ENST00000304231	ENSG00000103942	HOMER2	HOMER2	-2.20937	1.43543	-2.91065	-0.477017	0.333722	-2.91684	3.73288	-3.50789	-2.07222	0.121152
NR6A1	17	A	8	ENST00000373584	ENSG00000148200	NR6A1	NR6A1	2.73364	-2.19727	3.30886	2.14872	2.13392	2.59258	-1.01506	0.808982	0.810534	-0.174963
CTNNBIP1	17	A	9	ENST00000400904	ENSG00000178585	CTNNBIP1	CTNNBIP1	1.72147	-0.803507	3.61278	0.668271	-0.395344	1.03322	1.29712	-0.728704	0.122031	-0.679459
GPD2	17	A	10	ENST00000310454	ENSG00000115159	GPD2	GPD2	-1.39112	0.904107	-0.867735	-0.0746957	-1.2309	1.06182	3.07081	-0.0481975	-0.597929	-1.59295
ERAP1	17	A	11	ENST00000296754	ENSG00000164307	ARTS-1	ERAP1	-0.403303	1.45645	-1.41353	-0.546427	-1.15411	-0.412286	0.367179	-1.87354	0.880601	-1.08801
GNG3	17	B	2	ENST00000294117	ENSG00000162188	GNG3	GNG3	0.373492	-0.469406	-0.25112	0.672674	2.84746	-1.41323	-6.38985	-0.623765	1.94864	3.23904
MMD	17	B	3	ENST00000262065	ENSG00000108960	MMD	MMD	-0.336324	2.09363	-2.60146	-1.03231	-2.92345	-1.92644	4.33066	-2.90666	-0.630314	-2.01939
NUPL2	17	B	4	ENST00000258742	ENSG00000136243	NUPL2	NUPL2	2.89332	1.30596	-0.734314	-1.10204	-0.758425	2.49799	-0.0802243	0.175429	1.02376	-1.26448
MRAS	17	B	6	ENST00000289104	ENSG00000158186	MRAS	MRAS	-2.44198	4.53181	-3.44199	-4.65294	-3.36777	-0.539474	3.30622	-1.50719	-0.72531	-0.914592
C10orf2	17	B	7	ENST00000311916	ENSG00000107815	PEO1	PEO1	-2.97251	0.197482	-2.6665	-0.255845	1.36165	-3.67035	2.5024	-2.74058	-1.04254	0.395224
TCF7L1	17	B	8	ENST00000282111	ENSG00000152284	TCF7L1	TCF7L1	2.36232	2.00854	-1.86211	-1.95591	-0.580452	-0.614456	0.627288	1.9841	-0.872724	-0.262179
PAX3	17	B	9	ENST00000392070	ENSG00000135903	PAX3	PAX3	1.1755	1.18425	-1.34635	-1.419	-0.154561	-0.745177	-0.418385	0.7633	1.24039	-0.901257
LONP2	17	B	10	ENST00000285737	ENSG00000102910	LONP2	LONP2	0.0787474	2.93266	-2.03545	-2.54367	-2.9908	-0.0683586	3.65023	-1.25007	-0.108608	-1.95626
SGK269	17	B	11	ENST00000312493	ENSG00000173517	AC107883.6	0	1.88597	0.383258	1.64946	-0.413783	-0.323854	-1.14265	-3.29527	-0.170708	1.85018	0.747453
RHOU	17	C	2	ENST00000366691	ENSG00000116574	RHOU	RHOU	-0.0540019	-1.38739	1.4056	2.08089	0.588792	-0.861242	-4.29696	0.880328	0.356744	2.05972
AHRR	17	C	3	ENST00000316418	ENSG00000063438	PDCD6	AHRR	1.22203	1.07908	-1.80684	-0.870178	-0.216939	-2.80288	-3.02694	-0.093763	0.494779	0.772868
MPP5	17	C	4	ENST00000261681	ENSG00000072415	MPP5	MPP5	4.57217	-0.903991	1.3096	0.580731	2.3917	1.67736	-1.55032	1.32731	0.992157	-0.470834
MNX1	17	C	5	ENST00000252971	ENSG00000130675	MNX1	MNX1	0.190689	1.24471	-0.00336707	-1.44373	-0.97785	0.708947	0.0466107	1.04422	0.293094	-0.873826
FLG	17	C	6	ENST00000368795	ENSG00000143631	FLG	FLG	2.55108	-0.34061	0.893644	-0.0592537	2.07684	0.280715	-1.9868	0.180318	-0.604682	1.6466
ADCY6	17	C	7	ENST00000307885	ENSG00000174233	ADCY6	ADCY6	1.53335	-0.772198	1.04621	0.337039	1.5273	1.4382	-3.88171	2.99288	0.680902	0.971147
RFX1	17	C	8	ENST00000254325	ENSG00000132005	RFX1	RFX1	-1.39433	-4.86114	-0.81528	8.53557	-1.59416	-2.71434	-5.31994	-1.49005	0.367373	4.46441
ACTR2	17	C	9	ENST00000260641	ENSG00000138071	ACTR2	ACTR2	-0.343806	1.1321	-0.292541	-1.18602	-0.9069	-0.940881	0.476772	-2.83222	-0.587404	1.6114
KIF5A	17	D	2	ENST00000286452	ENSG00000155980	KIF5A	KIF5A	4.5994	-0.546231	0.516708	-0.451006	3.12496	4.78872	2.93569	1.74098	-1.65436	-0.824478
CTNNA2	17	D	3	ENST00000409971	ENSG00000066032	CTNNA2	CTNNA2	-0.921425	-0.379425	1.14917	0.043293	-0.367076	1.05125	5.3296	-1.77079	-2.0506	-0.904854
HSD17B13	17	D	4	ENST00000328546	ENSG00000170509	HSD17B13	HSD17B13	-1.23296	-0.717917	0.823047	1.65909	-0.116813	-0.156291	1.06079	-1.18719	0.38551	-0.351516
LMAN2L	17	D	5	ENST00000264963	ENSG00000114988	LMAN2L	LMAN2L	2.27258	-1.48256	0.656827	1.05556	2.61736	3.27029	2.60646	2.11894	-0.981398	-1.48667
CLCN6	17	D	6	ENST00000376491	ENSG00000011021	CLCN6	CLCN6	-1.23747	-0.0357036	-1.54768	1.35886	-1.42577	0.0469173	-2.63907	-0.133349	1.77692	0.436303
BTD	17	D	7	ENST00000383778	ENSG00000169814	BTD	BTD	0.124312	-0.198834	0.523886	-0.00700912	0.565129	-0.971426	3.699	0.550459	-1.69795	-1.57549
EGF	17	D	8	ENST00000265171	ENSG00000138798	EGF	EGF	-1.30662	-2.32293	-0.453636	4.64204	-0.917338	-2.43326	1.76373	0.653933	-0.937946	-0.503177
PCMTD1	17	D	9	ENST00000360540	ENSG00000168300	PCMTD1	PCMTD1	2.60882	-0.512681	1.68043	-0.20911	1.52044	2.54363	2.60399	0.71044	-1.49835	-0.698086
GOLGA5	17	D	10	ENST00000355976	ENSG00000066455	GOLGA5	GOLGA5	-1.86704	-0.207191	-1.85535	0.701923	1.13331	2.18931	7.17506	-0.500271	-3.81962	-1.92352
TCL1A	17	D	11	ENST00000216612	ENSG00000100721	TCL1A	TCL1A	3.43919	-1.49414	2.67099	1.16337	1.99617	3.45233	2.06996	0.212434	-1.56479	0.428553
AMELX	17	E	2	ENST00000380712	ENSG00000125363	AMELX	AMELX	2.59653	-4.57893	1.69998	5.47269	2.01399	2.51536	-2.97647	0.145717	1.95065	0.353196
RGAG1	17	E	3	ENST00000372053	ENSG00000181110	RGAG1	RGAG1	2.26932	0.126327	0.667529	-0.161414	0.0782523	1.11083	-1.95926	0.633508	0.526663	0.367152
GAB2	17	E	4	ENST00000361507	ENSG00000033327	GAB2	GAB2	-0.319202	-2.22419	-0.983824	3.43223	0.96084	-1.57957	-3.03455	-1.22275	0.453352	2.51611
CYP3A43	17	E	6	ENST00000342499	ENSG00000021461	CYP3A43	CYP3A43	2.35584	-1.30902	1.15659	0.862385	1.81071	4.34884	5.23087	-0.998446	-2.0053	-1.28068
JMJD2B	17	E	7	ENST00000159111	ENSG00000127663	JMJD2B	JMJD2B	2.99482	-1.85065	1.92718	1.03278	3.25727	0.929103	-4.28221	0.863425	1.3075	0.956914
ABCC4	17	E	8	ENST00000376887	ENSG00000125257	ABCC4	ABCC4	0.864068	0.534694	0.398265	-1.00126	-0.0713812	0.00953635	0.895223	-0.414985	0.0967356	-0.514022
CDC73	17	E	9	ENST00000367435	ENSG00000134371	CDC73	CDC73	-0.391361	0.897039	0.817083	-1.70232	-0.294239	0.423219	-0.895195	2.49515	0.497599	-1.19733
UPRT	17	E	10	ENST00000373379	ENSG00000094841	UPRT	UPRT	0.341477	1.01607	-0.108819	-1.40506	-0.43159	3.28872	-0.541141	0.50275	0.347694	-0.228566
CACNA1H	17	E	11	ENST00000356546	ENSG00000196557	CACNA1H	CACNA1H	-1.4026	-2.06557	0.433167	2.22681	3.5789	-1.94554	-3.88064	-0.232772	0.86579	1.58012
POLG	17	F	2	ENST00000268124	ENSG00000140521	POLG	POLG	5.35937	-0.643694	-0.166348	0.887273	1.50123	-0.298661	-0.240981	0.973252	0.367679	-0.261495
PLA2G2A	17	F	3	ENST00000400520	ENSG00000188257	PLA2G2A	PLA2G2A	1.32368	1.20169	0.29333	-1.59768	-0.688345	-1.48523	2.38235	-1.28825	-0.804251	-0.483844
FOLR2	17	F	4	ENST00000298223	ENSG00000165457	FOLR2	FOLR2	1.45038	1.36978	-0.754359	-1.60244	-1.35193	-1.58067	-1.25102	-0.410192	2.10762	-0.710976
PDE4B	17	F	5	ENST00000371049	ENSG00000184588	PDE4B	PDE4B	-1.51351	2.85532	-1.09129	-3.68017	-2.54909	-0.671245	6.89019	1.39461	-4.23536	-2.61417
GABRA5	17	F	6	ENST00000335625	ENSG00000186297	GABRA5	GABRA5	2.78089	-0.890405	0.817547	0.574012	2.02949	5.49862	1.88111	0.519349	-1.20875	-0.631383
IL1RN	17	F	7	ENST00000354115	ENSG00000136689	IL1RN	IL1RN	2.26672	-1.52957	2.4711	0.891999	3.59782	2.92447	-2.72591	2.69462	1.51642	-0.817744
FGFR1OP2	17	F	8	ENST00000327214	ENSG00000111790	FGFR1OP2	FGFR1OP2	-0.999343	2.25154	-1.03781	-1.9962	-2.62555	0.144003	6.802	-2.6927	-2.291	-1.47748
ALDH3B2	17	F	9	ENST00000349015	ENSG00000132746	ALDH3B2	ALDH3B2	-0.570325	2.84936	-2.5598	-2.23463	-3.04979	-1.78665	-2.67151	1.51689	1.60473	-1.32689
BACH2	17	F	10	ENST00000343122	ENSG00000112182	BACH2	BACH2	-1.33211	-0.48325	-1.91832	3.13376	-2.93613	-0.544751	0.861278	-3.1415	0.53843	1.00056
CCL19	17	G	2	ENST00000311925	ENSG00000172724	CCL19	CCL19	1.84144	-2.72605	2.99372	3.03563	0.754915	-2.38105	-8.38714	-1.30073	5.0281	1.07546
KCNT2	17	G	3	ENST00000367433	ENSG00000162687	KCNT2	KCNT2	-0.218987	1.75656	0.359275	-1.8744	-2.40134	1.50604	2.93429	-0.433788	-1.26815	-0.758809
TAX1BP1	17	G	4	ENST00000265393	ENSG00000106052	TAX1BP1	TAX1BP1	-1.20835	-1.95988	2.28136	2.06524	1.19185	0.792813	3.34125	0.0239496	-1.45594	-1.29754
UBL3	17	G	5	ENST00000380680	ENSG00000122042	UBL3	UBL3	-1.11575	3.3099	-1.51964	-3.47757	-2.74289	0.745455	6.16279	-0.400623	-3.13036	-0.963395
TUBA1B	17	G	6	ENST00000336023	ENSG00000123416	TUBA1B	TUBA1B	0.477671	-0.665408	2.29696	0.212613	0.393292	1.97142	-2.27172	1.44072	-0.427081	1.44672
NUPR1	17	G	7	ENST00000395641	ENSG00000176046	AC130449.1	0	2.33059	-0.225508	0.511635	-0.0883678	1.54392	-0.652753	0.808596	-0.689999	-0.28091	0.14087
FHL2	17	G	8	ENST00000393353	ENSG00000115641	FHL2	FHL2	-0.765255	0.789172	0.0660659	-0.444442	-2.12475	1.82929	-0.0675549	1.05219	-0.144984	-0.0307568
CD247	17	G	9	ENST00000362089	ENSG00000198821	CD247	CD247	-1.1041	1.06288	-0.0460188	-0.724771	-1.52164	0.271807	-3.36582	1.68995	1.42639	-0.0235031
PDE4A	17	G	10	ENST00000344979	ENSG00000065989	PDE4A	PDE4A	-1.99934	3.1164	-1.19108	-3.09667	-3.13106	3.65183	2.8322	1.0532	-1.55528	-0.968465
PRSS35	17	G	11	ENST00000369700	ENSG00000146250	PRSS35	PRSS35	0.173754	1.05449	-2.09075	-1.12092	2.1946	-1.87264	-3.89316	3.10303	0.429676	1.04892
FBXO22	17	H	2	ENST00000308275	ENSG00000167196	FBXO22	FBXO22OS	-2.43556	2.20819	-1.03998	-2.49319	-0.375423	-1.13015	0.0318843	-1.84895	-0.160653	0.772069
CYP11A1	17	H	3	ENST00000268053	ENSG00000140459	CYP11A1	CYP11A1	-0.0695366	-1.19832	-0.847685	1.80583	1.0808	-0.199929	-2.2734	-1.59795	0.0196129	1.87784
GCS1	17	H	4	ENST00000409065	ENSG00000115275	GCS1	0	-3.24998	3.67285	-2.7804	-3.59204	-3.63631	-0.18108	7.27581	-2.47318	-4.0949	-0.681414
EPOR	17	H	5	ENST00000222139	ENSG00000187266	EPOR	EPOR	-1.05341	0.677969	-1.86826	-0.0142689	0.849224	4.22147	1.37809	-1.01844	-0.378413	-0.333259
SLC10A4	17	H	6	ENST00000273861	ENSG00000145248	SLC10A4	SLC10A4	0.274203	-0.184752	1.11948	0.229866	-0.750432	-0.290105	-3.81095	-0.442054	-2.13728	6.30987
GNG11	17	H	7	ENST00000248564	ENSG00000127920	GNG11	GNG11	-1.589	0.159299	-1.24356	0.795935	-0.852227	-0.815751	-1.78134	-2.65496	1.91254	0.996057
DHRS12	17	H	8	ENST00000280056	ENSG00000102796	DHRS12	DHRS12	0.592046	-2.94036	2.32533	2.98103	1.89582	0.0923585	0.727798	-0.301691	-0.0404357	-0.256003
ATP7A	17	H	9	ENST00000350425	ENSG00000165240	ATP7A	ATP7A	-1.39742	0.459282	-1.13311	0.508499	-2.28001	1.36333	-2.3727	-1.91635	2.11397	0.535479
ASB6	17	H	10	ENST00000277459	ENSG00000148331	ASB6	ASB6	1.83828	-0.293963	0.560428	0.85083	-0.219476	5.73555	1.51228	1.0992	-1.20943	-0.185244
NTF3	17	H	11	ENST00000331010	ENSG00000185652	NTF3	NTF3	-2.55278	0.702351	-2.6389	-0.501564	2.06139	-1.21455	-0.169927	-2.0053	-1.9606	3.13154
ZADH2	18	A	2	ENST00000322342	ENSG00000180011	ZADH2	ZADH2	3.04282	-0.718692	1.44222	0.713641	1.27966	1.12057	0.308462	0.259381	-0.383023	-0.0466201
MORC4	18	A	3	ENST00000372498	ENSG00000133131	MORC4	MORC4	0.746547	0.591065	0.444269	-0.446444	-1.21175	-0.836349	-1.68529	1.61337	0.668716	-0.775513
ASCC2	18	A	5	ENST00000397771	ENSG00000100325	ASCC2	ASCC2	-1.30295	-4.02264	-1.12231	7.44791	-0.396378	-2.15674	-0.317427	-2.36976	0.620351	0.128057
TTRAP	18	A	6	ENST00000341060	ENSG00000111802	TTRAP	TTRAP	-0.845846	0.850948	-0.0808031	-0.47531	-0.356826	0.630918	-4.00113	0.766411	2.2638	0.742061
MXRA5	18	A	7	ENST00000381114	ENSG00000101825	MXRA5	MXRA5	0.583158	0.296687	-0.659912	0.538915	-0.53382	1.86349	0.612147	-1.45067	-0.517413	0.509601
COL1A2	18	A	9	ENST00000297268	ENSG00000164692	COL1A2	COL1A2	-1.73884	1.89366	-0.272225	-1.2054	-1.74639	-2.85894	-3.97931	0.130322	1.8279	0.188591
TAC3	18	A	10	ENST00000379411	ENSG00000166863	TAC3	TAC3	0.413915	1.00955	1.03034	-0.791356	-0.284327	1.90255	1.06054	-0.502598	-0.0762778	-0.318228
GLDC	18	A	11	ENST00000321612	ENSG00000178445	GLDC	GLDC	0.737724	0.977077	0.480945	-0.222431	-1.07937	0.587116	2.20921	-1.11293	0.219119	-1.2058
VWF	18	B	2	ENST00000261405	ENSG00000110799	VWF	VWF	-2.82057	1.1821	-2.95962	-0.360484	-0.585517	-3.15909	0.579975	-3.94516	0.466069	0.201976
RGS3	18	B	3	ENST00000317567	ENSG00000138835	RGS3	RGS3	-1.12248	-5.50232	-0.817594	8.69486	1.19165	-0.939203	0.233134	-2.70439	-1.01966	2.0016
DECR1	18	B	5	ENST00000220764	ENSG00000104325	DECR1	DECR1	0.32161	1.00602	-0.655369	-0.94623	-0.119775	0.0811857	-0.767089	-1.35707	-0.894104	2.28228
BAG2	18	B	6	ENST00000370693	ENSG00000112208	BAG2	BAG2	-0.412391	-0.0756698	0.812502	0.120573	0.976132	0.344545	-1.66385	0.516931	0.333583	0.755416
IL1F9	18	B	7	ENST00000376489	ENSG00000136688	IL1F9	IL1F9	1.10291	0.426868	-0.188241	-1.13879	0.94916	1.67951	1.47641	0.536403	-0.768241	-0.10473
PPAN	18	B	8	ENST00000253107	ENSG00000130810	PPAN	PPAN	-1.03577	2.75415	-3.19072	-1.38242	-3.07696	-2.0535	-0.686449	-2.1085	2.47999	-0.962802
ATP1A1	18	B	9	ENST00000369496	ENSG00000163399	ATP1A1	ATP1A1	2.76374	-3.89675	3.10977	3.12884	8.93358	-1.23005	4.13968	-1.51108	-1.64853	-1.00901
EARS2	18	B	11	ENST00000341597	ENSG00000103356	EARS2	EARS2	1.17837	0.766562	-1.02758	-0.861677	1.1717	-1.19257	2.82871	-0.679854	-0.36624	-1.24798
PYGB	18	C	2	ENST00000216962	ENSG00000100994	PYGB	PYGB	-1.9385	1.87684	-0.0101012	-2.36243	-0.6667	0.355589	8.3264	-1.28893	-2.78149	-3.11116
RGS3	18	C	3	ENST00000317567	ENSG00000138835	RGS3	RGS3	1.06278	-0.544746	0.000855642	0.480455	2.16866	-1.50686	-4.27549	0.242809	2.92764	0.0376332
SERPINA5	18	C	4	ENST00000329597	ENSG00000188488	SERPINA5	SERPINA5	-2.19292	-0.967049	-2.61693	2.36762	3.07355	1.01621	2.77819	-1.47202	-0.398859	-0.949884
CATSPER1	18	C	5	ENST00000312106	ENSG00000175294	CATSPER1	CATSPER1	-0.581942	-0.402652	-0.415031	1.71369	-2.34745	-3.0101	5.86552	-1.35072	-2.08007	-2.03091
SPRYD5	18	C	6	ENST00000327733	ENSG00000124900	SPRYD5	SPRYD5	-2.05522	1.05466	-2.22969	0.187757	-2.55984	-2.62561	-2.46951	0.165956	0.328798	1.13938
COPS2	18	C	7	ENST00000299259	ENSG00000166200	COPS2	COPS2	1.1455	-1.04261	2.11743	1.27034	-0.0971525	-3.52504	0.742826	2.2431	-0.672708	-1.49257
PCDHB5	18	C	8	ENST00000231134	ENSG00000113209	PCDHB5	PCDHB5	-0.644072	-1.92305	1.90865	1.34268	2.52308	-1.61815	-0.920069	0.949592	1.05282	-0.789048
TP73	18	C	9	ENST00000378285	ENSG00000078900	TP73	TP73	2.83954	-2.07775	1.97859	1.94284	2.23466	2.07	-3.70849	2.56138	1.51605	-0.436039
PRSS16	18	C	10	ENST00000230582	ENSG00000112812	PRSS16	PRSS16	0.118186	3.77322	-2.51717	-3.78177	-2.81223	-1.44166	-2.5066	-1.25246	1.55561	0.293795
CACNA1B	18	C	11	ENST00000289992	ENSG00000148408	CACNA1B	CACNA1B	1.82854	-1.59493	2.46701	1.49276	1.2075	2.59909	-1.34578	1.23492	0.560503	-0.157708
ARG1	18	D	2	ENST00000368087	ENSG00000118520	ARG1	ARG1	0.416317	0.89252	-0.383249	-0.799526	-1.2678	-0.348458	4.43215	-2.15198	-0.854776	-1.26197
S100A13	18	D	3	ENST00000339556	ENSG00000189171	S100A13	S100A13	1.02195	0.951685	-0.130429	-0.777878	-1.00685	-1.29465	2.66132	-2.68618	-0.66671	-0.310439
SLC25A2	18	D	5	ENST00000239451	ENSG00000120329	SLC25A2	SLC25A2	1.70574	-1.70481	1.84347	1.06884	3.67216	-1.1426	-2.14548	2.05895	0.34446	0.984429
LRRC47	18	D	6	ENST00000378251	ENSG00000130764	LRRC47	LRRC47	0.537381	0.436153	-0.464154	0.0968115	-0.523743	2.78967	6.58182	-0.993959	-1.4985	-3.32034
ARSG	18	D	7	ENST00000355179	ENSG00000141337	ARSG	ARSG	1.93617	-1.44404	0.899474	1.3916	1.73732	0.714598	-0.956763	0.897753	1.1447	-0.624676
GCDH	18	D	8	ENST00000222214	ENSG00000105607	GCDH	GCDH	1.37479	-0.628641	-0.0626026	0.624115	1.80549	-0.455075	-6.50947	-0.0807196	3.36552	2.39488
SOCS3	18	D	9	ENST00000330871	ENSG00000184557	SOCS3	SOCS3	-0.291042	2.04755	-1.0394	-1.9197	-2.45203	-2.20574	-5.82936	0.790407	1.29024	2.41627
MRPL23	18	D	10	ENST00000397294	ENSG00000214026	MRPL23	MRPL23	-1.79544	0.966872	-2.1957	0.605271	-2.97541	-2.46845	6.60271	-2.12162	-1.56158	-3.05443
GATA1	18	D	11	ENST00000376665	ENSG00000102145	GATA1	GATA1	-0.392058	-0.314122	2.32769	0.513846	-0.804273	-1.40567	0.14112	2.27326	1.55131	-2.75654
MLYCD	18	E	2	ENST00000262430	ENSG00000103150	MLYCD	MLYCD	-0.259207	0.717397	0.179092	-1.33281	0.0344501	2.82777	4.75221	0.702549	-2.71148	-1.18675
MTHFD2	18	E	4	ENST00000409601	ENSG00000065911	MTHFD2	MTHFD2	-0.750528	1.31149	0.413132	-1.08345	-2.06782	-0.887501	3.75801	1.5057	-1.6124	-2.12595
LRRC39	18	E	5	ENST00000370138	ENSG00000122477	LRRC39	LRRC39	-0.189486	-0.948068	0.472177	0.469692	2.71941	-1.55375	2.35881	-3.4465	-1.81596	1.5354
SP1	18	E	6	ENST00000327443	ENSG00000185591	SP1	SP1	-0.448333	2.02056	-1.48941	-2.22656	-0.00166105	1.91229	0.723165	-0.891279	1.01792	-1.18581
LPL	18	E	7	ENST00000311322	ENSG00000175445	LPL	LPL	-1.19333	-0.966142	-2.17091	3.15097	-1.75179	-1.29004	0.884797	-4.11042	0.949016	0.00973236
PAFAH2	18	E	8	ENST00000374284	ENSG00000158006	PAFAH2	PAFAH2	-1.671	-0.592962	-0.41432	0.12856	3.78785	-3.16182	-1.70318	0.388325	-0.310645	0.851746
FGF1	18	E	9	ENST00000378046	ENSG00000113578	FGF1	FGF1	0.0195755	-1.07873	1.23991	1.06619	1.05665	0.0341137	-6.46092	-2.79959	0.745249	5.52924
SHROOM2	18	E	10	ENST00000380913	ENSG00000146950	SHROOM2	SHROOM2	0.450641	0.0865947	-0.815036	-0.238819	1.50133	0.952764	2.09914	-1.33928	-0.464745	-0.603636
GFRA2	18	E	11	ENST00000306793	ENSG00000168546	GFRA2	GFRA2	1.91733	-0.2524	0.987104	0.11156	1.33192	4.99359	0.854321	1.64752	-2.02936	0.524507
FGF19	18	F	2	ENST00000294312	ENSG00000162344	FGF19	FGF19	2.03476	-2.98202	2.26482	1.88479	6.32754	2.64805	-0.266583	1.16015	0.988415	-1.12375
AGA	18	F	4	ENST00000264595	ENSG00000038002	AGA	AGA	3.19948	-3.03477	3.52131	2.40195	5.70798	4.92981	3.16783	0.848319	-1.92585	-0.944154
CEBPB	18	F	5	ENST00000303004	ENSG00000172216	CEBPB	CEBPB	-1.48574	3.16584	-2.12414	-3.1879	-2.9376	4.07155	8.19081	-1.72752	-3.09276	-2.29111
MAPRE2	18	F	6	ENST00000300249	ENSG00000166974	MAPRE2	MAPRE2	1.19241	-3.89342	3.65812	3.08918	4.81057	-1.68527	0.948037	1.49012	-0.406249	-1.68252
RNPEPL1	18	F	8	ENST00000270357	ENSG00000142327	RNPEPL1	RNPEPL1	1.36752	0.565821	-1.18596	-0.448372	0.488802	-0.499487	-1.06316	3.45359	0.691723	-1.83528
CLCNKB	18	F	9	ENST00000375679	ENSG00000184908	CLCNKB	CLCNKB	-0.442508	1.06708	-1.29888	-0.289375	-1.79544	-3.3095	-1.66661	1.76503	1.28444	-1.11027
GPC2	18	F	10	ENST00000292377	ENSG00000213420	GPC2	GPC2	0.733933	3.58222	-2.41048	-3.9037	-2.59014	-0.161845	0.272341	0.541024	0.770303	-1.38781
UBE2G2	18	F	11	ENST00000345496	ENSG00000184787	UBE2G2	UBE2G2	1.51314	0.286454	0.628891	-0.0874911	-0.310003	2.73238	1.81971	0.164387	0.499425	-1.5706
RRBP1	18	G	2	ENST00000246043	ENSG00000125844	RRBP1	RRBP1	-1.923	-2.50793	-0.952341	4.82735	-1.21759	-0.478362	0.0845227	-0.388684	0.574707	-0.514951
SNX13	18	G	3	ENST00000409076	ENSG00000071189	SNX13	SNX13	0.345205	0.922301	1.03652	-1.07734	-1.30506	4.49038	0.256938	2.49983	-0.67412	-0.438314
SPINT1	18	G	4	ENST00000344051	ENSG00000166145	SPINT1	SPINT1	-2.81548	1.21011	-1.74229	-0.919658	-1.53794	1.12297	10.0319	-2.92902	-3.39647	-2.91282
CRIM1	18	G	5	ENST00000280527	ENSG00000150938	CRIM1	CRIM1	-2.40101	-0.381234	-2.93578	-0.682466	5.83898	-0.898791	-0.000145086	-1.45906	-1.61765	1.36438
ASB13	18	G	6	ENST00000357700	ENSG00000196372	ASB13	ASB13	-0.420813	-3.44536	2.44322	4.06529	1.21643	2.94745	-1.85648	1.38051	0.255664	0.407127
tAKR	18	G	7	ENST00000281339	ENSG00000151631	AC091817.6-2	0	0.176522	-0.7486	0.313008	1.3291	-0.446343	0.883066	-2.23155	1.9979	0.659138	0.115226
ALOX12B	18	G	8	ENST00000319144	ENSG00000179477	ALOX12B	ALOX12B	-0.146994	1.25497	-0.650051	-1.04161	-1.58517	0.763624	1.89387	-0.382904	-2.18981	1.03737
TFF2	18	G	9	ENST00000291526	ENSG00000160181	TFF2	TFF2	1.61836	-0.808529	1.47178	0.895359	0.382743	-0.643095	0.271478	0.334523	-0.670271	0.227625
NLE1	18	G	10	ENST00000262335	ENSG00000073536	NLE1	NLE1	0.825702	1.35886	-2.27062	-1.41162	0.000870209	1.48031	-4.75505	0.140368	3.24893	0.227727
OLFML2B	18	H	2	ENST00000294794	ENSG00000162745	OLFML2B	OLFML2B	1.72079	-2.14539	1.85228	0.490025	8.37631	2.63594	-0.406666	2.27364	-2.13997	1.3776
CA7	18	H	3	ENST00000394069	ENSG00000168748	CA7	CA7	0.127586	0.581287	-0.0153068	-0.615028	-0.51387	-0.306729	3.14629	-2.3963	-0.468149	-1.19084
EN1	18	H	4	ENST00000295206	ENSG00000163064	EN1	EN1	-0.886427	-0.280331	0.492405	-0.54062	3.12931	1.48099	-3.71677	0.284614	-0.273875	3.44304
PLA2G16	18	H	5	ENST00000394613	ENSG00000176485	PLA2G16	PLA2G16	-1.70665	0.306781	-0.553124	-0.561886	1.64385	1.77313	1.05122	-0.912313	-1.29935	0.871216
EGR2	18	H	6	ENST00000242480	ENSG00000122877	EGR2	EGR2	-0.0684256	-1.90816	2.29746	0.939477	3.79406	4.18378	0.984611	2.0824	-1.88803	-0.0151293
GMEB2	18	H	7	ENST00000266068	ENSG00000101216	GMEB2	GMEB2	-2.76993	2.06064	-1.94141	-1.79506	-0.532449	0.8179	-0.500014	-0.408523	0.670661	0.388114
MLKL	18	H	8	ENST00000308807	ENSG00000168404	MLKL	MLKL	1.13976	0.449058	0.49926	-0.235084	-0.787526	3.271	-3.23493	2.1217	2.00912	0.309122
CLEC4C	18	H	9	ENST00000354629	ENSG00000198178	CLEC4C	CLEC4C	-1.05472	0.606313	-0.49207	-0.350718	0.185304	0.666219	-1.65687	-2.00977	1.38507	0.426169
PLOD1	18	H	10	ENST00000376383	ENSG00000083444	PLOD1	PLOD1	0.208827	-0.455765	0.905028	0.311473	3.12648	1.03139	0.147984	-1.52826	-0.199199	0.81574
MCAM	18	H	11	ENST00000392814	ENSG00000076706	MCAM	MCAM	0.84326	-1.90656	2.36602	2.18117	0.308407	2.17033	-2.70406	2.49298	0.907483	-0.0615966
PAEP	19	A	2	ENST00000371766	ENSG00000122133	PAEP	PAEP	-0.198587	-7.8962	2.90573	3.72226	8.64555	-1.71457	-5.95755	-1.93031	-0.0393426	5.64443
KCNMB1	19	A	4	ENST00000274629	ENSG00000145936	KCNMB1	KCNMB1	-1.82375	-2.51247	0.104658	2.01298	5.82312	0.685084	3.76463	-1.24064	-1.4481	-1.1387
EZH1	19	A	5	ENST00000264646	ENSG00000108799	EZH1	EZH1	2.29965	-2.25854	1.29146	1.96162	4.3951	2.02654	1.07098	0.159464	-0.22617	-0.750583
IPO5	19	A	6	ENST00000403772	ENSG00000065150	IPO5	IPO5	-2.13144	-2.3391	0.519254	1.43684	7.19129	-1.95489	-5.23557	-0.17486	1.24906	2.54414
ASB1	19	A	7	ENST00000264607	ENSG00000065802	ASB1	ASB1	-0.152248	0.470753	0.892545	-0.303155	-1.02149	0.972736	-1.85054	1.04433	0.599516	0.21838
STX5	19	A	8	ENST00000394690	ENSG00000162236	STX5	STX5	-1.12592	-0.563708	-1.87375	3.10144	-0.938905	0.203597	-2.6707	0.141851	1.84327	0.515388
CDH3	19	A	9	ENST00000264012	ENSG00000062038	CDH3	CDH3	1.24168	0.736799	-0.276853	-0.413872	1.84274	1.83484	0.277008	0.392095	-1.05194	0.861693
EVL	19	A	10	ENST00000402714	ENSG00000196405	EVL	EVL	-1.88312	2.0546	-1.3086	-1.20019	-0.112698	-3.2822	-4.03937	-0.0933367	0.831976	1.19448
PGF	19	A	11	ENST00000405431	ENSG00000119630	PGF	PGF	-2.48549	-3.09632	-0.254744	5.65473	-0.599768	-2.97706	-1.04252	-2.98171	2.40678	-1.39766
RAB8A	19	B	2	ENST00000300935	ENSG00000167461	RAB8A	RAB8A	0.814612	0.0814007	0.507545	-0.369738	1.71836	0.423947	-2.35999	3.05499	0.767242	0.501815
GABARAP	19	B	3	ENST00000302386	ENSG00000170296	GABARAP	GABARAP	0.0714279	-1.13704	2.15629	1.73395	-0.299337	-0.620594	-0.280635	-0.0272742	1.07333	-1.12693
BBC3	19	B	4	ENST00000341983	ENSG00000105327	BBC3	BBC3	-0.854369	1.39721	0.148244	-1.84312	-2.06011	2.63367	7.28803	-1.21406	-3.42584	-2.12416
CYB5R3	19	B	5	ENST00000396309	ENSG00000100243	CYB5R3	CYB5R3	2.5706	-2.66773	6.49943	2.7298	-0.356913	1.1756	2.18093	2.45065	-0.949487	-2.17016
TRPC4AP	19	B	7	ENST00000252015	ENSG00000100991	TRPC4AP	TRPC4AP	1.77562	0.316091	0.789833	-0.243403	-0.0236875	-2.25631	-1.53916	-0.558613	1.29216	0.58006
GAS2	19	B	8	ENST00000278187	ENSG00000148935	GAS2	GAS2	1.78139	-0.224736	0.67858	0.226467	0.839856	0.241985	-2.00816	0.67539	2.40485	-0.295611
MED15	19	B	9	ENST00000263205	ENSG00000099917	MED15	MED15	1.19558	1.87287	-1.25946	-1.80694	-1.04067	-1.41592	4.41413	1.59119	-1.74432	-2.76774
DLL4	19	B	10	ENST00000249749	ENSG00000128917	DLL4	DLL4	-1.4909	2.40195	-1.7925	-1.92847	-1.94945	0.234977	8.35549	-0.813324	-3.68128	-3.39334
FGF6	19	B	11	ENST00000228837	ENSG00000111241	FGF6	FGF6	1.99711	-0.0575457	-0.40858	-0.00241413	2.06126	-2.25693	-1.57613	-1.86538	-0.954062	3.36654
CPB2	19	C	2	ENST00000378890	ENSG00000080618	CPB2	CPB2	1.82973	-2.16979	0.115492	1.47767	6.42191	-2.73105	-4.71726	0.52137	1.38494	1.4907
SLC7A9	19	C	3	ENST00000023064	ENSG00000021488	SLC7A9	SLC7A9	1.81308	-0.0725047	1.70495	0.0912733	-0.0957511	2.62148	0.846581	0.97155	-1.1533	0.377845
RUNX1	19	C	4	ENST00000300305	ENSG00000159216	RUNX1	RUNX1	0.52322	2.32443	-1.46282	-2.44241	-1.32837	-1.05626	-3.01644	1.12851	2.34427	-0.57809
IL31RA	19	C	5	ENST00000297015	ENSG00000164509	IL31RA	IL31RA	1.03222	0.359218	1.25086	-0.106661	-1.19334	-1.60259	1.66804	-0.589439	-0.816247	0.0737719
MTMR14	19	C	7	ENST00000353332	ENSG00000163719	MTMR14	MTMR14	-0.153557	2.84833	-1.13843	-3.237	-1.80957	0.171542	1.90492	-0.951154	0.266908	-1.57925
PFN2	19	C	8	ENST00000239940	ENSG00000070087	PFN2	PFN2	0.1806	2.3078	-1.98572	-2.21279	-2.22421	0.718271	-1.04125	2.14751	0.565665	-0.922881
MMP7	19	C	10	ENST00000260227	ENSG00000137673	MMP7	MMP7	1.6023	-0.280338	-0.193497	-0.118523	2.88105	-0.00692958	0.830234	-1.1359	-2.34684	1.77613
CD86	19	C	11	ENST00000393627	ENSG00000114013	CD86	CD86	0.477703	-1.14434	2.54581	1.53092	-0.785516	-0.556674	-3.65889	-0.206164	0.861544	2.02201
CNGA4	19	D	2	ENST00000379936	ENSG00000132259	CNGA4	CNGA4	2.54533	0.89963	0.547384	-1.46102	-0.151569	1.76048	0.954703	0.0277207	-1.63581	1.50596
RBM8A	19	D	3	ENST00000330165	ENSG00000131795	RBM8A	RBM8A	-3.13469	-0.526233	-2.64133	1.87151	-0.191745	-3.28177	2.31068	-2.868	-0.142954	-1.35485
RFFL	19	D	4	ENST00000315249	ENSG00000092871	RFFL	RFFL	0.870565	1.08872	-0.153928	-1.37445	-0.11392	1.27965	-1.04466	0.242372	-0.105141	1.57004
P2RX2	19	D	5	ENST00000352418	ENSG00000187848	P2RX2	P2RX2	-0.0185789	0.397391	-1.18818	0.160647	0.130332	-2.32141	1.99543	-3.22737	0.197715	-0.94884
HS3ST1	19	D	6	ENST00000002596	ENSG00000002587	HS3ST1	HS3ST1	0.828983	-0.735623	-1.93716	0.768221	3.85619	0.174863	-4.40476	1.06419	1.21051	2.35682
HEATR7A	19	D	7	ENST00000398656	ENSG00000179832	HEATR7A	HEATR7A	-2.39442	2.44119	-2.62093	-1.91441	-2.89048	-3.14904	-0.73547	0.128297	1.07072	-0.423332
ATP5B	19	D	8	ENST00000262030	ENSG00000110955	ATP5B	ATP5B	-1.47889	0.830058	-1.22319	0.00489612	-0.214314	-3.6092	-3.44954	0.248863	2.10779	0.311756
RTN4RL2	19	D	9	ENST00000335099	ENSG00000186907	RTN4RL2	RTN4RL2	2.3057	-2.32349	2.39249	1.47162	5.67746	-2.25534	-2.34491	0.211061	0.287718	1.36314
UBE2V2	19	D	10	ENST00000324746	ENSG00000169139	UBE2V2	UBE2V2	0.339456	3.56296	-2.82428	-3.65041	-2.4196	1.247	2.66823	-1.37696	-0.848691	-0.847554
FNTA	19	D	11	ENST00000396837	ENSG00000168522	FNTA	FNTA	-0.407947	1.7236	-0.132394	-1.334	-1.88613	0.664355	4.14937	-2.37787	-1.51239	-0.617164
CAP1	19	E	2	ENST00000340450	ENSG00000131236	CAP1	CAP1	0.335551	-1.42632	0.462922	1.80775	1.86636	3.20174	2.02433	-0.553851	-0.721938	-0.937025
LRDD	19	E	3	ENST00000407926	ENSG00000177595	LRDD	LRDD	3.06713	-3.25685	3.63275	3.17365	3.3396	3.56223	-1.72443	2.92106	0.564887	-0.731315
TMEM108	19	E	4	ENST00000321871	ENSG00000144868	TMEM108	TMEM108	-0.161953	-1.16604	-0.674856	1.15199	3.56716	0.150046	0.506364	0.289959	0.0421132	-0.522653
POR	19	E	5	ENST00000265302	ENSG00000127948	POR	POR	-0.689623	1.59444	-1.00847	-0.761458	-2.50292	0.363072	-1.46387	0.334796	1.36828	-0.733122
LIG3	19	E	6	ENST00000262327	ENSG00000005156	LIG3	LIG3	-1.91152	-3.44017	-2.44528	5.82759	-1.10457	-2.0435	-3.92644	-1.37417	1.75759	2.14927
LOC377711	19	E	7	ENST00000326134	ENSG00000179832	HEATR7A	HEATR7A	-0.0272923	3.7325	-2.3909	-3.78562	-2.59788	-1.13845	1.30878	-1.71588	-0.49524	-0.180987
CACNA2D2	19	E	8	ENST00000266039	ENSG00000007402	CACNA2D2	CACNA2D2	0.892018	-0.92536	0.5555	0.996977	1.3359	0.9863	-2.35818	1.42986	2.1238	-1.07393
KIF16B	19	E	9	ENST00000377997	ENSG00000089177	C20orf23	KIF16B	3.19663	-4.87448	5.60871	3.05425	6.93333	2.94563	-3.02278	3.90324	1.11564	-0.0716164
LSR	19	E	10	ENST00000354900	ENSG00000105699	LSR	LSR	-1.35043	-0.728025	0.088339	0.0824187	4.64696	0.541615	4.73917	-2.34438	-2.99495	-0.0256168
TLR2	19	E	11	ENST00000260010	ENSG00000137462	TLR2	TLR2	2.34542	-0.440426	0.674464	0.731306	0.228512	3.1781	3.87988	-0.587518	-1.20519	-1.47443
DOK5	19	F	2	ENST00000262593	ENSG00000101134	DOK5	DOK5	-1.98404	2.52484	-1.47156	-2.36788	-2.53596	1.19312	2.45312	-1.11694	-0.900694	-0.0761819
CCL1	19	F	3	ENST00000225842	ENSG00000108702	CCL1	CCL1	0.129992	-1.4486	2.51076	1.71349	0.086699	1.15186	0.568506	1.81669	-0.773602	-0.154567
TRIM6	19	F	4	ENST00000396867	ENSG00000121236	TRIM6-TRIM34	TRIM6	-0.571102	-1.15283	2.14458	1.24068	2.80619	-1.28324	3.16149	-2.78943	-0.774405	-0.857609
BCL2L11	19	F	5	ENST00000337565	ENSG00000153094	BCL2L11	BCL2L11	-0.478652	1.30617	0.37776	-1.46518	-1.5258	1.33894	-1.42803	0.412613	0.863586	0.00025709
LNPEP	19	F	6	ENST00000379870	ENSG00000113441	LNPEP	LNPEP	-0.315522	1.62421	-1.44452	-1.22542	-0.803915	-1.81647	-0.537119	-3.682	1.18677	0.437096
PERP	19	F	7	ENST00000265603	ENSG00000112378	PERP	PERP	3.05681	-1.21426	1.02534	0.660047	3.11823	1.16979	2.63584	1.23938	-1.07191	-1.76969
PPIL2	19	F	8	ENST00000406385	ENSG00000100023	PPIL2	PPIL2	-0.804443	0.824349	0.748508	-0.569468	-1.74261	-1.92312	1.17404	-0.329061	0.281015	-1.38753
SPTLC1	19	F	9	ENST00000262554	ENSG00000090054	SPTLC1	SPTLC1	-0.642826	3.04125	-2.32376	-2.72295	-3.51392	-3.43807	0.0798485	2.5134	0.467146	-1.70977
MYBPC3	19	F	10	ENST00000399249	ENSG00000134571	MYBPC3	MYBPC3	2.71557	-1.04632	1.24537	0.670048	3.45197	2.32332	-0.312998	1.75087	-1.56645	1.00896
CCL7	19	G	2	ENST00000394630	ENSG00000108688	CCL7	CCL7	1.12766	-0.72415	1.27266	0.54986	1.37402	-0.740812	-4.19278	1.15576	2.40333	0.00918157
PSMC3	19	G	4	ENST00000298852	ENSG00000165916	PSMC3	PSMC3	-2.76019	-2.19217	-2.65503	3.46538	3.92094	-1.0883	1.69695	-5.65325	0.899763	-0.269366
BCL2L11	19	G	5	ENST00000393256	ENSG00000153094	BCL2L11	BCL2L11	0.554138	1.36457	0.368877	-1.45234	-0.876128	-0.238749	-0.633301	1.10712	-1.41764	1.80925
ANAPC5	19	G	6	ENST00000344395	ENSG00000089053	ANAPC5	ANAPC5	-1.97937	1.45068	-0.576376	-1.31724	-1.77555	0.388885	1.71645	-2.54269	0.220159	-1.01472
PON2	19	G	7	ENST00000222572	ENSG00000105854	PON2	PON2	-1.93286	-1.25674	-2.23776	4.10036	-2.86367	-2.01892	-2.14489	-2.92923	0.515307	2.10672
PECR	19	G	8	ENST00000265322	ENSG00000115425	PECR	PECR	-0.850446	2.5345	-1.78351	-2.60941	-2.74223	3.34944	4.78756	0.972164	-2.21928	-2.14736
SPTLC1	19	G	9	ENST00000337841	ENSG00000090054	SPTLC1	SPTLC1	-2.54107	3.9851	-2.76145	-3.9175	-3.06038	-1.2977	0.434612	-1.78754	0.883988	-0.298582
AKR1CL2	19	G	10	ENST00000345253	ENSG00000165568	AKR1CL2	AKR1CL2	-2.80794	1.07042	-1.4676	-0.7225	-0.46797	0.199069	1.22879	-2.30957	-0.543754	0.324333
CCL26	19	G	11	ENST00000005180	ENSG00000006606	CCL26	CCL26	-1.62029	1.06778	0.0619425	-1.3155	-0.201192	-0.144344	-2.53148	3.40916	-0.238953	0.646925
CHRNE	19	H	2	ENST00000293780	ENSG00000108556	CHRNE	CHRNE	-1.29237	2.34007	-0.837983	-2.31884	-1.04083	-1.36224	-0.552635	-1.27387	-1.60079	2.15838
CPN1	19	H	3	ENST00000370418	ENSG00000120054	CPN1	CPN1	0.95954	0.0176221	1.16801	-0.912081	1.93623	1.5406	1.53515	-1.96459	-1.60768	0.723199
MKRN2	19	H	4	ENST00000170447	ENSG00000075975	MKRN2	MKRN2	-3.00653	-1.37842	-1.51034	2.96091	0.84032	-2.2248	1.36496	-2.69446	-1.01303	0.382496
ELK4	19	H	5	ENST00000357992	ENSG00000158711	ELK4	ELK4	-2.64598	-3.87355	2.32878	4.2985	2.20973	-1.89226	-3.18114	1.40144	1.74587	0.369464
AVP	19	H	6	ENST00000399882	ENSG00000101200	AVP	AVP	-2.09002	-0.252567	-2.12316	1.49142	0.156656	-1.72123	2.06463	-2.15088	-0.542667	-0.17289
SIGLECP3	19	H	7	ENST00000341811	ENSG00000171101	SIGLECP3	SIGLECP3	-2.46603	1.27192	-1.63893	-1.32564	-0.625592	-1.07224	-2.54616	-2.2358	3.64535	-0.397952
PLEC1	19	H	8	ENST00000354589	ENSG00000178209	PLEC1	PLEC1	0.536759	1.03603	-0.971334	-1.44576	1.69043	1.40348	-2.60909	0.321883	2.08766	0.418352
MSN	19	H	9	ENST00000360270	ENSG00000147065	MSN	MSN	-1.84556	1.16625	-1.85481	-1.23818	1.30813	-1.52518	1.55398	-1.94317	-0.4662	-0.0299021
SLC7A10	19	H	11	ENST00000253188	ENSG00000130876	SLC7A10	SLC7A10	-0.776174	0.326852	-0.707719	-0.500055	3.10758	-0.0698698	-1.15918	-1.06354	-0.652397	2.01098
ADCY5	20	A	2	ENST00000309879	ENSG00000173175	ADCY5	ADCY5	-0.357938	-0.433237	-0.0272806	-0.139602	2.51605	-2.18078	0.308462	-2.47034	-0.588623	0.915201
IL23A	20	A	3	ENST00000228534	ENSG00000110944	IL23A	IL23A	-1.16069	0.464292	-0.560675	-1.22511	0.718661	1.41077	-1.40555	1.7067	0.0560978	0.00615972
BAZ1B	20	A	4	ENST00000404251	ENSG00000009954	BAZ1B	BAZ1B	-1.41701	0.227026	-0.160041	-0.400544	0.309452	0.254051	-1.4794	-0.141986	1.55078	0.169408
ELA3A	20	A	6	ENST00000337107	ENSG00000219073	ELA3B	ELA3B	-2.99476	0.704098	-0.919187	-0.609286	1.27838	1.14093	1.61487	0.290607	0.146145	-1.04057
CXCL6	20	A	7	ENST00000226317	ENSG00000124875	CXCL6	CXCL6	-1.1161	-1.8702	0.991444	2.51576	1.08409	0.00894472	2.01422	-1.27672	0.67534	-1.45198
LRP10	20	A	8	ENST00000359591	ENSG00000197324	LRP10	LRP10	-1.1181	1.11823	-0.382731	-0.907233	-0.422047	1.08455	3.81727	-0.145783	-0.535988	-2.02422
MYST3	20	A	9	ENST00000396930	ENSG00000083168	MYST3	MYST3	-2.7697	1.73862	-1.28362	-1.09243	-0.991335	-0.0696459	0.346222	0.0998417	-0.431405	-0.090672
CTSZ	20	A	10	ENST00000217131	ENSG00000101160	CTSZ	CTSZ	-3.15792	3.53208	-1.54392	-2.25646	-2.68778	-1.5392	-3.33393	1.21072	1.66885	0.323509
EN2	20	A	11	ENST00000297375	ENSG00000164778	EN2	EN2	-1.42505	0.720581	-1.1132	-0.415126	-0.527433	1.54705	2.82275	-0.416454	-0.101409	-1.50961
SLC40A1	20	B	2	ENST00000261024	ENSG00000138449	SLC40A1	SLC40A1	0.40355	-0.0182562	-0.0396163	0.486004	0.154626	-1.58708	0.112512	-1.24317	-1.10046	1.95653
PDE11A	20	B	4	ENST00000286063	ENSG00000128655	PDE11A	PDE11A	-0.258633	-0.129842	0.551364	0.977434	-2.05873	-2.76515	-1.40416	-1.31804	0.538583	1.3946
PER1	20	B	5	ENST00000354903	ENSG00000179094	PER1	PER1	-1.68142	1.52803	-1.17961	-1.55501	-0.720406	-1.52047	2.45592	-1.33812	-1.25076	-0.182655
EXT1	20	B	6	ENST00000378204	ENSG00000182197	EXT1	EXT1	0.502718	-2.04893	0.718473	3.52047	-0.108435	-0.555819	0.946935	-1.49054	0.90363	-1.103
CRYGC	20	B	8	ENST00000282141	ENSG00000163254	CRYGC	CRYGC	1.02367	0.60234	-0.226922	0.0281811	-1.21392	-2.223	-1.54875	-2.12622	0.466816	1.39048
IFNAR2	20	B	10	ENST00000342136	ENSG00000159110	IFNAR2	IFNAR2	3.88814	-2.72885	2.89012	2.54726	1.82735	-1.84689	-2.42512	-2.45122	2.40297	1.10925
SH2D3C	20	B	11	ENST00000393724	ENSG00000095370	SH2D3C	SH2D3C	-1.71346	2.33389	-1.03696	-1.88566	-2.21508	-2.12709	7.82125	-0.921099	-2.5024	-3.34036
JARID1C	20	C	2	ENST00000404049	ENSG00000126012	JARID1C	JARID1C	-1.08226	-0.142735	-1.21202	-0.0356093	0.956054	-0.681531	-6.1217	0.911526	4.68704	0.12752
ITSN2	20	C	3	ENST00000380868	ENSG00000198399	ITSN2	ITSN2	-3.47945	1.18611	-1.48896	-1.00502	0.0607935	-3.32006	0.860761	-1.76579	-0.907474	0.130374
VIP	20	C	4	ENST00000367244	ENSG00000146469	VIP	VIP	0.681814	-2.80586	1.95562	3.16207	0.706956	0.0308349	-2.00649	0.57657	2.56242	-1.14329
MED7	20	C	5	ENST00000286317	ENSG00000155868	CRSP9	MED7	0.114294	2.99251	-1.35953	-3.04837	-3.13263	0.76746	7.13168	-2.12962	-2.46614	-1.4448
CYP2U1	20	C	6	ENST00000332884	ENSG00000155016	CYP2U1	CYP2U1	-1.70365	-7.76734e-05	-1.2818	0.229335	1.47051	-0.347225	1.58753	-1.89223	-0.449384	-0.14484
EBAG9	20	C	7	ENST00000337573	ENSG00000147654	EBAG9	EBAG9	1.78159	-0.124382	0.42934	0.72963	-2.13656	-2.05937	-3.07631	0.392928	0.602545	1.43932
APOA1	20	C	8	ENST00000236850	ENSG00000118137	APOA1	APOA1	-3.37763	-1.17424	-0.797639	0.985848	2.16572	-2.8974	-5.48783	-2.36682	0.0572186	4.11266
GPI	20	C	9	ENST00000356487	ENSG00000105220	GPI	GPI	2.00898	1.87903	-0.46657	-1.46455	-2.50107	0.715903	4.1688	-0.256219	-1.78669	-1.19197
HPN	20	C	10	ENST00000392226	ENSG00000105707	HPN	HPN	1.3856	0.940658	-0.431423	-0.404257	-1.80381	0.804525	-2.59382	0.655983	1.89055	-0.122751
CRYGB	20	C	11	ENST00000260988	ENSG00000182187	CRYGB	CRYGB	0.0685941	1.5196	0.0486249	-0.99393	-2.65287	1.51688	9.37927	-2.44473	-2.82738	-3.4366
ALAD	20	D	2	ENST00000277315	ENSG00000148218	ALAD	ALAD	0.283225	0.431238	-1.33765	-0.192821	0.685443	1.48897	0.0316881	3.18601	0.744541	-1.33254
SDC4	20	D	4	ENST00000372733	ENSG00000124145	SDC4	SDC4	-1.27117	0.99129	-2.82182	1.47961	-3.09811	-3.22569	-1.73626	-2.90099	2.87437	-0.973724
PGBD1	20	D	5	ENST00000259883	ENSG00000137338	PGBD1	PGBD1	-2.07845	3.71829	-2.52595	-3.75496	-3.34538	-3.21396	5.47047	-1.8322	-2.1905	-0.99381
ONECUT3	20	D	6	ENST00000382349	ENSG00000205922	ONECUT3	ONECUT3	1.3043	3.27375	-2.14383	-3.03502	-2.64784	-1.91403	4.93026	0.194198	-2.09613	-2.52798
ASB8	20	D	7	ENST00000317697	ENSG00000177981	ASB8	ASB8	1.84748	-0.839241	0.887472	0.0695367	1.91352	3.16772	-0.468533	1.17824	-0.348404	0.268596
FBXO34	20	D	8	ENST00000313833	ENSG00000178974	FBXO34	FBXO34	2.37297	-1.0675	1.80231	0.544949	2.00234	-0.993193	-1.20502	1.72694	1.03681	-0.30002
SSR4	20	D	9	ENST00000370085	ENSG00000180879	SSR4	SSR4	1.60316	-1.02593	1.61441	0.469832	0.746016	-2.80615	-0.892177	1.36127	0.82998	-0.801106
ACAD10	20	D	10	ENST00000392636	ENSG00000111271	ACAD10	ACAD10	0.952867	1.64058	-0.385878	-1.78341	-1.0102	2.75955	-2.07289	1.72435	2.19635	-0.620705
SSBP1	20	D	11	ENST00000265304	ENSG00000106028	SSBP1	SSBP1	4.94135	-1.6934	2.16732	0.187151	4.27392	3.90106	-0.659957	2.88522	1.34727	-1.68601
CD48	20	E	2	ENST00000368046	ENSG00000117091	CD48	CD48	-1.20124	-0.583594	0.784031	0.241248	0.834862	-0.652217	-3.8382	-0.725465	2.02325	1.84854
VAT1	20	E	3	ENST00000355653	ENSG00000108828	VAT1	VAT1	4.33885	-1.13971	0.889505	0.955051	0.722212	3.32474	-4.01385	2.43887	0.866963	1.33723
RAMP3	20	E	4	ENST00000242249	ENSG00000122679	RAMP3	RAMP3	3.06132	0.495585	-1.00286	-0.465562	0.208327	3.03838	-3.93163	0.29329	2.78827	0.258161
PDZD2	20	E	5	ENST00000382161	ENSG00000133401	PDZD2	PDZD2	-1.10441	-2.68314	-1.15694	4.29872	-0.00692489	2.06503	4.15413	-1.39647	-1.47297	-1.05125
RNF150	20	E	6	ENST00000306799	ENSG00000170153	RNF150	RNF150	0.970667	-1.96563	2.36369	1.46853	0.951311	3.56697	0.81572	0.721581	-0.535518	-0.13422
BTNL3	20	E	7	ENST00000342868	ENSG00000168903	BTNL3	BTNL3	2.80856	-0.972642	1.07689	0.589314	1.35913	2.60349	0.058051	1.9102	-0.873342	0.310953
TBX5	20	E	8	ENST00000349716	ENSG00000089225	TBX5	TBX5	1.34708	-1.4531	3.50515	1.55642	0.655974	-3.01333	-4.83392	1.31652	2.485	-0.595105
BMP5	20	E	9	ENST00000370830	ENSG00000112175	BMP5	BMP5	0.12707	3.48353	-2.25618	-3.15837	-3.20198	2.47072	-0.55009	2.08569	-0.226714	-0.429399
ROBO4	20	E	10	ENST00000306534	ENSG00000154133	ROBO4	ROBO4	-0.394768	3.7958	-2.53592	-3.80402	-2.76348	1.22597	1.75517	-0.756853	-0.604258	0.157964
MLLT6	20	F	2	ENST00000325718	ENSG00000108292	MLLT6	MLLT6	0.703635	-0.644332	0.853916	0.128241	1.1854	0.109753	-1.42481	0.448128	1.93696	0.0412824
MUC17	20	F	3	ENST00000306151	ENSG00000169876	MUC17	MUC17	0.515002	-0.593454	0.307093	1.79919	-1.14182	0.0571687	-1.03826	-0.0995452	1.34176	-0.494488
SERPINA4	20	F	4	ENST00000298841	ENSG00000100665	SERPINA4	SERPINA4	-0.352811	-0.731138	-0.773765	1.63213	0.18354	-1.69834	1.33116	-3.25193	-0.0785153	1.10485
APAF1	20	F	5	ENST00000357310	ENSG00000120868	APAF1	APAF1	3.36879	-2.34819	3.28343	1.47818	2.8757	-0.797123	-4.58014	2.91944	2.85406	-0.13382
EP300	20	F	6	ENST00000263253	ENSG00000100393	EP300	EP300	2.30791	-1.83987	2.57926	1.03225	2.42143	-1.02172	5.45815	-0.0232231	-1.13936	-2.87994
USP38	20	F	7	ENST00000307017	ENSG00000170185	USP38	USP38	-0.692493	0.779094	-1.65854	0.216183	-1.40336	-0.797185	2.47352	-1.34299	-0.550607	-0.121515
MCCC1	20	F	8	ENST00000265594	ENSG00000078070	MCCC1	MCCC1	1.13675	-0.00678179	1.11091	-0.125396	-0.659194	0.320449	0.635754	0.610421	0.369012	-0.994828
POSTN	20	F	9	ENST00000399153	ENSG00000133110	POSTN	POSTN	2.11484	-0.571103	0.410023	0.00475186	1.90868	-1.19738	-0.823705	-2.45754	0.591132	1.10083
TRPV2	20	F	10	ENST00000338560	ENSG00000187688	TRPV2	TRPV2	-0.36857	1.02651	-1.05841	-0.803917	0.049247	-0.735253	0.1402	-2.3159	0.0350123	1.05249
GUCY1B2	20	F	11	ENST00000378172	ENSG00000123201	GUCY1B2	GUCY1B2	-0.551363	0.0707226	-0.534689	-0.239752	1.37994	-0.952876	4.1981	-2.1605	-0.887843	-1.16424
ZNRF4	20	G	2	ENST00000222033	ENSG00000105428	ZNRF4	ZNRF4	-0.0619759	0.665147	-0.350607	-0.830465	-0.613114	-2.06488	-0.737844	-0.340888	-1.14788	2.20584
PDE4D	20	G	3	ENST00000405755	ENSG00000113448	PDE4D	PDE4D	-1.26994	1.08322	0.289052	-1.06307	-2.05703	0.735025	-0.834894	0.52814	0.665018	-0.0482431
DKK1	20	G	4	ENST00000373970	ENSG00000107984	DKK1	DKK1	-0.772309	-4.49234	2.31972	6.38294	0.679478	0.730911	0.645909	1.9905	-0.996272	-0.673417
PKD1	20	G	5	ENST00000382481	ENSG00000008710	PKD1	PKD1	2.07053	-0.00205377	0.850704	-0.0472654	-1.48798	-0.105331	-0.811745	-0.184007	0.0214265	0.920348
CGA	20	G	6	ENST00000369582	ENSG00000135346	CGA	CGA	-2.08241	-5.68633	2.05424	4.72315	1.60064	-0.310374	1.6287	-1.1485	-0.717959	-0.141634
IL17RE	20	G	7	ENST00000295980	ENSG00000163701	IL17RE	IL17RE	-1.56971	1.59902	-1.01599	-2.09475	-1.08119	1.49194	6.13878	-1.44623	-2.82928	-1.39887
RNF113B	20	G	8	ENST00000267291	ENSG00000139797	RNF113B	RNF113B	-3.05687	-0.426763	-1.84431	0.0345574	2.26747	-1.89097	-0.0611621	-2.66476	-0.411436	1.23142
TRADD	20	G	10	ENST00000345057	ENSG00000102871	TRADD	TRADD	0.071044	1.05369	-1.52467	-1.03079	0.133105	3.37876	0.23526	1.88082	-1.29691	0.693404
SLC25A12	20	G	11	ENST00000392592	ENSG00000115840	SLC25A12	SLC25A12	-0.0298405	1.95708	-0.870046	-1.5249	-1.70878	0.675602	0.604721	-1.41163	-0.168043	0.521976
PNLIPRP1	20	H	3	ENST00000358834	ENSG00000187021	PNLIPRP1	PNLIPRP1	0.0105005	-1.29973	2.92719	-0.196655	1.62824	2.31365	-0.0306323	3.52522	-1.39165	0.200804
FBXO7	20	H	4	ENST00000382058	ENSG00000100225	FBXO7	FBXO7	0.959856	-0.963375	2.24231	0.58949	0.672465	0.878676	3.03458	0.160348	-1.51245	-0.439858
CACNA2D4	20	H	5	ENST00000280663	ENSG00000151062	CACNA2D4	CACNA2D4	-1.40937	-2.0848	-0.865801	4.10985	0.0264002	0.346109	5.99119	-1.97237	-2.14979	-1.50418
MTRR	20	H	6	ENST00000264668	ENSG00000124275	MTRR	MTRR	-0.244933	0.369058	-0.146868	-0.597354	0.165918	-0.567202	-1.72831	-1.1161	1.29387	1.16353
CCL25	20	H	7	ENST00000390669	ENSG00000131142	CCL25	CCL25	-1.8028	-1.93953	-1.82743	2.8989	1.87579	-1.26756	0.0839199	-5.47835	2.00846	0.102268
TRAPPC2	20	H	8	ENST00000380579	ENSG00000196459	TRAPPC2	SEDLP	-1.38077	0.620687	-0.622617	-0.860163	0.0288225	1.45631	0.170295	1.12395	-0.659458	0.0346017
CFI	20	H	9	ENST00000394635	ENSG00000205403	CFI	CFI	1.60758	-3.74748	3.31117	2.99372	3.28106	1.2779	3.65378	0.298595	-3.13338	-0.160679
ABCC6	20	H	10	ENST00000205557	ENSG00000091262	ABCC6	ABCC6	-0.347974	-0.0543383	-0.780256	0.564809	-1.19589	0.725089	3.63841	-2.02953	-1.30196	-0.848709
CRYGA	20	H	11	ENST00000304502	ENSG00000168582	CRYGA	CRYGA	1.3514	-0.121306	1.18429	-0.623713	1.7834	3.26664	2.75719	1.15603	-2.00253	-0.382223
ESAM	21	A	3	ENST00000278927	ENSG00000149564	ESAM	ESAM	1.17495	1.4616	-1.45778	-0.689323	-0.420356	1.75099	2.74194	-0.448936	-1.39089	-0.0533641
ARPP	21	A	4	ENST00000249822	ENSG00000128989	AC025917.8-2	0	-1.47189	-2.79043	0.593634	2.25087	4.63242	-1.72314	0.0658711	-2.24669	-1.28538	2.33309
KCNAB3	21	A	5	ENST00000303790	ENSG00000170049	KCNAB3	KCNAB3	0.0718111	-2.37271	1.44667	3.16103	0.621828	-1.23977	-1.16004	0.533505	-0.624849	1.50671
YWHAG	21	A	6	ENST00000307630	ENSG00000170027	YWHAG	YWHAG	0.705737	0.179506	-0.689463	-0.0400436	1.74389	-1.10626	-1.99094	-0.581686	-0.385347	2.67843
KIAA1333	21	A	7	ENST00000206595	ENSG00000092140	G2E3	G2E3	1.97306	-0.23837	-0.0488999	0.393192	-0.135717	0.902709	0.46188	0.708881	-0.638112	0.778795
SULF2	21	A	8	ENST00000359930	ENSG00000196562	SULF2	SULF2	-0.413331	0.828567	-0.706472	-0.688256	-1.27553	-0.638609	-4.15236	0.16606	1.30949	1.52805
CDC16	21	A	9	ENST00000356221	ENSG00000130177	CDC16	CDC16	0.945223	-0.636144	0.866222	0.793338	2.05146	-0.538573	-3.52859	0.309679	0.566062	2.15863
CYP1A2	21	A	10	ENST00000343932	ENSG00000140505	CYP1A2	CYP1A2	2.11388	-0.651982	1.32936	0.911998	-0.338417	3.16749	3.84624	0.501895	-1.54459	-1.32435
CCDC86	21	A	11	ENST00000227520	ENSG00000110104	CCDC86	CCDC86	-2.3531	1.23655	-2.49223	0.0523649	-1.07909	0.525728	4.48085	-1.38684	-1.68358	-1.12078
ANTXR1	21	B	2	ENST00000409829	ENSG00000169604	ANTXR1	ANTXR1	-1.46875	2.52958	-1.18683	-2.18553	-2.40709	-0.409857	1.70209	0.674424	0.77657	-1.46823
SUFU	21	B	3	ENST00000369902	ENSG00000107882	SUFU	SUFU	3.67534	-1.9482	1.4304	1.99522	2.09603	0.855582	-0.637934	0.747854	-0.561738	1.32192
FOXO1	21	B	4	ENST00000379561	ENSG00000150907	FOXO1A	FOXO1	2.93891	-0.267867	-0.465562	0.478999	0.112323	-0.030721	-3.93591	0.314259	2.53872	0.367203
ABCB6	21	B	5	ENST00000265316	ENSG00000115657	ABCB6	ABCB6	-1.23399	2.23158	-0.708651	-1.8911	-2.92021	3.12382	3.12875	0.16158	-1.67195	-0.223488
ITGA6	21	B	6	ENST00000375221	ENSG00000091409	ITGA6	ITGA6	2.57543	-1.74013	1.51467	1.98877	1.11291	0.530299	-1.70789	-0.119417	0.976478	0.738532
PRL	21	B	7	ENST00000306482	ENSG00000172179	PRL	PRL	1.52535	-0.820701	1.6257	0.780307	-0.0934903	-0.616124	-2.55038	0.487418	0.512835	1.65836
ALOX5AP	21	B	8	ENST00000380490	ENSG00000132965	ALOX5AP	ALOX5AP	4.55652	-3.26639	2.81345	2.80831	3.49515	2.51843	1.13752	-0.464372	-0.110722	-0.391051
ENDOG	21	B	9	ENST00000372642	ENSG00000167136	ENDOG	ENDOG	-1.04962	-2.5361	-0.0856898	3.22087	1.66139	-3.39427	-2.40286	-0.0910435	2.62731	-0.938402
BRMS1	21	B	10	ENST00000359957	ENSG00000174744	BRMS1	BRMS1	1.32802	-1.58094	0.504465	2.44835	0.798927	-1.53638	-1.45087	0.677496	1.65944	-0.947157
LTB	21	B	11	ENST00000383300	ENSG00000206327	LTB	0	2.5698	1.99209	-1.29231	-2.33788	-2.33006	0.627272	1.34807	0.341058	0.294959	-1.42902
PROP1	21	C	2	ENST00000308304	ENSG00000175325	PROP1	PROP1	0.676501	-0.357179	0.884549	0.195759	-0.179321	1.40046	2.40065	0.877143	-0.641414	-1.20912
|SEPT9	21	C	3	ENST00000329047	ENSG00000184640	SEPT9	SEPT9	1.28031	1.06284	-1.20953	-0.918363	0.396446	-0.400797	-3.09961	1.40693	1.02278	0.136123
IL5RA	21	C	4	ENST00000311981	ENSG00000091181	IL5RA	IL5RA	0.383919	-1.10894	1.08276	1.23539	0.152005	0.266167	-0.881414	0.636141	0.457479	-0.130669
GM2A	21	C	5	ENST00000357164	ENSG00000196743	GM2A	GM2A	1.03506	-1.692	1.06799	1.13745	2.69078	0.214396	-1.23839	0.416188	0.349785	0.886552
TRAF4	21	C	6	ENST00000394924	ENSG00000076604	TRAF4	TRAF4	2.17384	1.32014	-0.892981	-0.795955	-0.0960713	-0.554413	0.548559	1.51135	-1.28035	0.532053
DPP8	21	C	7	ENST00000300141	ENSG00000074603	DPP8	DPP8	1.13818	-1.96216	1.39031	1.88592	2.65597	1.7107	1.24718	0.379597	-0.426263	-0.461361
MECR	21	C	8	ENST00000373791	ENSG00000116353	MECR	MECR	-1.34865	2.0763	-1.71486	-2.17185	-1.80216	-0.0132595	3.08597	-0.863313	-1.51078	0.100471
PCDH20	21	C	9	ENST00000358674	ENSG00000197991	PCDH20	PCDH20	-0.98145	3.00822	-1.86331	-2.69148	-2.5125	0.322085	4.46815	-1.42151	-1.91063	-0.651992
F13B	21	C	10	ENST00000367412	ENSG00000143278	F13B	F13B	3.55693	-2.81086	1.78533	1.97481	3.99344	0.849287	-2.25616	0.851125	0.960317	0.513343
REEP6	21	C	11	ENST00000395479	ENSG00000115255	REEP6	REEP6	1.36959	1.4363	-0.151711	-1.9915	-0.671018	5.56013	0.837744	1.73443	-1.5382	0.211703
CHD1	21	D	2	ENST00000284049	ENSG00000153922	CHD1	CHD1	-1.42241	0.170568	-1.00277	0.488135	-0.870483	-1.0061	-2.02638	-0.897211	2.34911	0.363582
NAALAD2	21	D	3	ENST00000321955	ENSG00000077616	NAALAD2	NAALAD2	-2.76409	-2.55681	-1.63732	1.14576	9.53179	-0.844331	-4.08023	-0.948039	-1.26055	3.82717
POMC	21	D	4	ENST00000395826	ENSG00000115138	POMC	POMC	-1.80944	-0.693245	0.0945238	0.731871	2.54409	0.0284737	-3.93504	-1.22226	0.838203	3.08115
SFRS2IP	21	D	5	ENST00000369367	ENSG00000139218	SFRS2IP	SFRS2IP	-1.43232	2.92117	-2.51461	-2.72318	-1.8835	-2.51457	-1.80943	-1.05894	-0.0511804	2.10222
IFNA21	21	D	6	ENST00000380225	ENSG00000137080	IFNA21	IFNA21	1.88214	-0.687839	1.14649	0.397143	1.2692	2.70466	2.88675	0.896671	-2.2554	-0.10473
MARS	21	D	7	ENST00000315473	ENSG00000166986	MARS	MARS	1.03202	-0.767958	1.01156	0.768465	0.867838	1.36094	-2.47254	0.588775	0.418239	1.3954
PLD2	21	D	9	ENST00000263088	ENSG00000129219	PLD2	PLD2	-1.45367	-2.1433	-0.0304497	2.10627	2.84271	3.69504	0.423757	0.648412	-0.728198	0.716474
CLEC4D	21	D	10	ENST00000299665	ENSG00000166527	CLEC4D	CLEC4D	-0.599919	-0.770592	-0.798979	0.743494	0.505242	1.21879	0.324051	1.9647	-1.53644	0.494442
KCND3	21	D	11	ENST00000369697	ENSG00000171385	KCND3	KCND3	-1.47466	1.56983	-2.36362	-2.09647	-0.431326	2.73863	0.456698	0.291364	-0.203717	-0.21974
ASH1L	21	E	2	ENST00000392403	ENSG00000116539	ASH1L	ASH1L	-0.797199	2.294	-1.34829	-2.12576	-1.93743	-0.243873	1.45565	-0.923947	0.254698	-1.41928
LAMA2	21	E	3	ENST00000354729	ENSG00000196569	LAMA2	LAMA2	0.737936	1.11586	-2.44541	-0.691158	0.176674	4.23463	3.79929	-1.51303	-1.88374	-0.162421
NPFF	21	E	5	ENST00000267017	ENSG00000139574	NPFF	NPFF	1.83222	-1.60375	1.02688	0.891159	2.59022	-0.0964259	-0.892669	0.620003	0.645039	-0.806405
SUOX	21	E	6	ENST00000394109	ENSG00000139531	SUOX	SUOX	-1.33444	1.64217	-1.94678	-1.69444	-0.771805	-0.906738	3.63674	-2.52811	-2.22874	0.744297
GTF2B	21	E	7	ENST00000394687	ENSG00000137947	GTF2B	GTF2B	1.23986	1.76745	-1.40602	-1.40184	-0.933871	-1.52305	2.93295	0.214927	-1.32504	-0.664351
BTN2A2	21	E	8	ENST00000356709	ENSG00000124508	BTN2A2	BTN2A2	2.91595	0.464889	-1.28706	-0.194952	1.36197	1.22459	5.07682	-2.08047	-2.50759	-0.245603
ADAM20	21	E	9	ENST00000256389	ENSG00000134007	ADAM20	ADAM20	-1.34142	-0.389002	-0.918454	-0.28603	2.8443	-2.02477	-0.021214	0.925624	0.103193	-0.960963
ATP6V1B2	21	E	11	ENST00000276390	ENSG00000147416	ATP6V1B2	ATP6V1B2	-1.33274	-2.63952	1.77585	1.85217	4.2914	-2.52208	-0.502349	4.86866	-1.57617	-0.468802
ZIC2	21	F	2	ENST00000376335	ENSG00000043355	ZIC2	ZIC2	2.61958	-2.91675	3.12459	2.76042	2.5798	0.583423	-1.17519	0.75346	0.277811	0.110134
WASF1	21	F	3	ENST00000392589	ENSG00000112290	WASF1	WASF1	3.29878	0.00858614	0.299759	-0.321861	0.713247	3.09295	4.46479	-1.27137	-2.87878	0.480596
FN1	21	F	4	ENST00000265313	ENSG00000115414	FN1	FN1	2.53117	1.38621	-1.14824	-1.24501	-1.20199	2.4582	3.52953	-1.33049	-0.855708	-1.44395
HNF1A	21	F	5	ENST00000257555	ENSG00000135100	HNF1A	HNF1A	2.38038	0.0138035	1.5908	-0.378093	0.231326	0.0547044	0.775869	0.356461	0.193976	-1.15573
KCNA7	21	F	6	ENST00000221444	ENSG00000104848	KCNA7	KCNA7	2.65121	1.94329	-1.29791	-1.63486	-1.959	1.14161	0.495678	-1.05132	-0.00249218	0.195718
DAP3	21	F	7	ENST00000343043	ENSG00000132676	DAP3	DAP3	0.164691	0.504776	0.865865	-0.913596	-0.259156	-1.07794	1.245	-0.517234	-0.145397	-0.724986
CPZ	21	F	8	ENST00000382480	ENSG00000109625	CPZ	CPZ	1.38386	-1.80777	0.33184	1.43328	3.50464	0.274569	-2.52847	-0.286817	0.4927	1.76186
CD59	21	F	9	ENST00000395850	ENSG00000085063	CD59	CD59	4.34149	-2.17076	2.63296	1.37514	1.58011	-1.08391	0.0849894	0.598937	1.07216	-1.36842
RTBDN	21	F	10	ENST00000322912	ENSG00000132026	RTBDN	RTBDN	-1.62292	4.37763	-3.21602	-4.49343	-3.36616	0.958928	4.09485	-2.37397	-1.40819	-0.667266
UBE3C	21	F	11	ENST00000348165	ENSG00000009335	UBE3C	UBE3C	0.593077	1.4527	-0.866918	-1.83593	-1.27047	-0.660875	0.0931538	1.84663	0.556219	-1.42303
B4GALNT1	21	G	2	ENST00000341156	ENSG00000135454	B4GALNT1	B4GALNT1	-1.28399	-0.92037	-0.825107	1.02999	-0.461285	-0.312839	-1.10146	-0.996479	0.676373	1.28491
SLCO1B1	21	G	3	ENST00000256958	ENSG00000134538	SLCO1B1	SLCO1B1	1.7837	-2.24052	2.35238	1.4372	2.69191	4.11435	0.446618	1.15	-0.315192	-0.399228
TGFBI	21	G	4	ENST00000305126	ENSG00000120708	TGFBI	TGFBI	-0.703173	0.159377	0.833198	-0.688247	0.00304806	-2.40235	-2.29663	1.56967	0.668455	-0.296095
EFNB2	21	G	5	ENST00000245323	ENSG00000125266	EFNB2	EFNB2	0.516226	-0.404511	0.452919	0.731182	-0.408533	0.0140756	0.297621	0.67862	0.360682	-0.945042
GABRR3	21	G	6	ENST00000329044	ENSG00000183185	GABRR3	GABRR3	-0.516292	2.15319	-1.12808	-2.1647	-1.84875	0.629854	3.31606	-0.0507025	-1.70445	-0.893912
LOXL4	21	G	7	ENST00000260702	ENSG00000138131	LOXL4	LOXL4	0.0345238	2.01566	-1.59939	-1.35802	-2.14643	-1.60912	-0.751928	0.260243	1.42779	-0.70657
HECTD1	21	G	8	ENST00000399332	ENSG00000092148	HECTD1	HECTD1	0.154824	1.596	0.983394	-1.99104	-1.17339	2.8424	6.03512	-0.102375	-2.88479	-2.08229
LRP4	21	G	9	ENST00000378623	ENSG00000134569	LRP4	LRP4	-0.984001	0.449921	-0.740681	0.0199382	-0.426534	-1.32826	-0.348333	-1.52933	-0.134981	1.17984
GRINA	21	G	10	ENST00000395068	ENSG00000178719	GRINA	GRINA	-1.54903	2.84129	-2.2863	-3.24507	-2.24636	-0.4381	6.07072	-1.47953	-1.85089	-2.15375
LCOR	21	G	11	ENST00000371103	ENSG00000196233	LCOR	LCOR	0.105298	-0.0109204	0.0506528	0.428798	-0.286565	-1.85512	-3.64171	0.318093	1.19499	1.07846
DTNBP1	21	H	2	ENST00000344537	ENSG00000047579	DTNBP1	DTNBP1	0.747394	-0.167848	0.559881	-0.999776	2.13365	-2.05349	-2.67517	1.09779	1.71047	-0.571078
OSGEPL1	21	H	3	ENST00000264151	ENSG00000128694	OSGEPL1	OSGEPL1	-1.43735	0.0413637	-0.494637	0.69718	0.050345	-1.54814	-4.45898	-0.961572	1.32078	3.52628
CHRNB3	21	H	4	ENST00000289957	ENSG00000147432	CHRNB3	CHRNB3	-0.70222	-1.14542	0.390576	0.84329	1.10325	0.99126	3.66188	-2.59544	-0.921773	-0.875674
NRIP2	21	H	5	ENST00000337508	ENSG00000053702	NRIP2	NRIP2	-1.71134	1.32825	1.46994	-2.26982	-1.62875	0.359624	5.35163	-1.70599	-1.93893	-2.54967
ZAN	21	H	6	ENST00000348028	ENSG00000146839	ZAN	ZAN	-1.7639	4.29091	-2.58405	-5.62929	-3.56302	-0.503463	6.81614	-2.53105	-3.26765	-1.26955
RAB9B	21	H	7	ENST00000243298	ENSG00000123570	RAB9B	RAB9B	0.393998	0.81938	0.556867	-1.61651	-0.48408	0.561725	-2.56456	2.66544	1.4173	-0.170124
DHFRL1	21	H	8	ENST00000314636	ENSG00000178700	DHFRL1	DHFRL1	-0.716391	-0.981081	0.414145	1.18829	0.102749	0.3317	0.792477	-1.56941	1.47071	-1.3363
PDE3B	21	H	10	ENST00000282096	ENSG00000152270	PDE3B	PDE3B	-0.591589	1.71703	-1.13348	-2.11698	-0.0177463	-0.492296	1.1322	-0.390191	0.121872	-0.46752
NFATC1	22	A	2	ENST00000329101	ENSG00000131196	NFATC1	NFATC1	-1.12298	-2.13452	-0.275478	3.25996	2.44562	0	0	0	0	0
SDHB	22	A	3	ENST00000375499	ENSG00000117118	SDHB	SDHB	-0.152627	-0.723368	-0.257713	0.656771	2.39469	2.60011	0.383594	0.889293	-0.00681813	-0.843262
TTC3	22	A	4	ENST00000399017	ENSG00000182670	TTC3	TTC3	2.69333	-2.27756	1.77212	1.5351	3.4169	0	0	0	0	0
ADAM7	22	A	5	ENST00000380789	ENSG00000069206	ADAM7	ADAM7	-0.224225	2.41003	-1.07317	-2.20737	-1.11755	0.499396	2.4315	-0.773432	-1.37201	-0.189834
PLA2R1	22	A	6	ENST00000283243	ENSG00000153246	PLA2R1	PLA2R1	-0.544796	2.56417	-1.21885	-1.7663	-0.170388	0	0	0	0	0
CAPN1	22	A	8	ENST00000279247	ENSG00000014216	CAPN1	CAPN1	0.956005	2.31653	-0.146898	-1.85372	-1.60005	0	0	0	0	0
ACAD11	22	A	9	ENST00000326682	ENSG00000113971	ACAD11	NPHP3	-0.339259	2.60096	-2.1338	-2.00914	-0.377507	2.44809	2.12975	0.408712	-1.51251	-0.368094
CD3D	22	A	10	ENST00000300692	ENSG00000167286	CD3D	CD3D	-0.630124	-2.05024	1.19432	3.06189	-0.100029	0	0	0	0	0
CACNA1A	22	A	11	ENST00000360228	ENSG00000141837	CACNA1A	CACNA1A	3.25635	-1.56496	3.05868	1.01882	2.55195	3.37409	1.75551	1.16617	-1.42067	-0.407512
PLCH1	22	B	3	ENST00000232926	ENSG00000114805	PLCH1	PLCH1	-1.08434	2.47735	-2.22469	-1.63681	-1.25649	0	0	0	0	0
FKBP14	22	B	4	ENST00000222803	ENSG00000106080	FKBP14	FKBP14	3.32596	-2.57756	2.20817	2.62092	2.36152	0.253988	-0.840255	0.256513	0.198669	0.333875
NOTCH2	22	B	5	ENST00000256646	ENSG00000134250	NOTCH2	NOTCH2	2.2532	-1.50278	2.35601	2.08881	-0.415937	0	0	0	0	0
USP14	22	B	6	ENST00000261601	ENSG00000101557	USP14	USP14	-0.957078	3.23355	-1.64366	-2.70742	-2.52543	4.53792	0.86915	0.295808	-1.42383	0.706871
AREG	22	B	7	ENST00000264487	ENSG00000109321	AREG	AREG	0.673324	1.72625	-1.53929	-0.958528	-1.55994	0	0	0	0	0
BEST1	22	B	8	ENST00000378043	ENSG00000167995	BEST1	BEST1	1.7676	2.34995	-0.962116	-1.95359	-1.91141	0.329335	-0.418893	-0.978158	0.0915302	1.18094
REEP4	22	B	9	ENST00000334530	ENSG00000168476	REEP4	REEP4	-0.129812	1.29971	-1.7315	-0.173615	-1.87084	0	0	0	0	0
FUT1	22	B	10	ENST00000310160	ENSG00000174951	FUT1	FUT1	-0.00908268	2.25383	-1.437	-1.42969	-2.49514	-1.26314	-3.38485	-1.79373	2.25648	2.13034
PIGK	22	B	11	ENST00000370812	ENSG00000142892	PIGK	PIGK	-0.302241	3.33511	-1.57661	-2.60506	-3.19617	0	0	0	0	0
IGSF10	22	C	3	ENST00000358179	ENSG00000152580	IGSF10	IGSF10	-1.06836	4.0641	-2.05133	-3.39896	-3.09817	-1.20982	4.90239	-2.00587	-1.966	-0.884362
GRLF1	22	C	4	ENST00000404338	ENSG00000160007	GRLF1	GRLF1	-2.9802	5.21382	-3.40126	-4.93053	-3.75835	0	0	0	0	0
TRPM6	22	C	5	ENST00000361255	ENSG00000119121	TRPM6	TRPM6	2.50339	-1.49683	1.48165	0.934697	3.24199	4.59278	1.79801	0.247685	-1.15951	-0.413763
EFNB3	22	C	6	ENST00000226091	ENSG00000108947	EFNB3	EFNB3	-0.367631	-3.63315	0.977663	2.14722	8.8591	0	0	0	0	0
EBP	22	C	7	ENST00000276096	ENSG00000147155	EBP	EBP	2.53245	-1.4894	0.929127	1.44237	3.03882	0.744885	-1.77427	0.208595	0.0290921	0.943653
TBC1D23	22	C	8	ENST00000394144	ENSG00000036054	TBC1D23	TBC1D23	3.07685	-1.87003	1.41691	1.23928	3.01554	0	0	0	0	0
SMOX	22	C	9	ENST00000305958	ENSG00000088826	SMOX	SMOX	-1.0161	2.00839	-1.30294	-1.03575	-2.68036	-1.88963	-3.92372	-0.24119	1.14154	1.35629
HSD17B10	22	C	11	ENST00000168216	ENSG00000072506	HSD17B10	HSD17B10	1.01272	-0.377479	0.244508	0.440128	3.24314	3.16736	-1.26698	0.0742642	0.334659	0.622935
ERAS	22	D	2	ENST00000338270	ENSG00000187682	ERAS	ERAS	-2.13059	4.05543	-3.30516	-3.5946	-2.98046	-0.711785	0.226062	-2.08489	0.363572	0.725582
SRI	22	D	3	ENST00000394641	ENSG00000075142	SRI	SRI	0.161947	-0.709299	0.18718	0.76978	2.20985	0	0	0	0	0
STAB1	22	D	4	ENST00000321725	ENSG00000010327	STAB1	STAB1	-1.52062	-0.177428	-2.11743	2.37079	-1.48658	-0.0177869	-0.977707	-2.21577	-0.361283	2.00515
CYP3A4	22	D	5	ENST00000354593	ENSG00000160868	CYP3A4	CYP3A4	-0.281525	0.807838	0.501337	-0.369227	-1.00002	0	0	0	0	0
YWHAH	22	D	6	ENST00000397492	ENSG00000128245	YWHAH	YWHAH	0.915308	0.392433	1.20642	-0.285801	-1.44567	3.79432	3.40014	-0.082834	-0.90816	-1.68072
CD69	22	D	7	ENST00000228434	ENSG00000110848	CD69	CD69	0.0326702	0.627001	0.540757	-0.249819	-0.849953	0	0	0	0	0
DNAJC16	22	D	8	ENST00000375838	ENSG00000116138	DNAJC16	DNAJC16	1.44261	-0.117387	-0.517204	0.341807	1.11147	3.49233	-1.79012	0.827544	1.84826	-0.804867
C2orf42	22	D	10	ENST00000264434	ENSG00000115998	C2orf42	C2orf42	0.709953	-1.67711	0.575919	2.27545	3.06602	-2.52647	-0.56059	-0.774431	0.89456	-0.586972
STUB1	22	D	11	ENST00000219548	ENSG00000103266	STUB1	STUB1	1.18771	3.27076	-3.1594	-2.32228	-2.06741	0	0	0	0	0
FBXO38	22	E	2	ENST00000340253	ENSG00000145868	FBXO38	FBXO38	-0.52223	2.99997	-1.43622	-2.32389	-1.6779	0	0	0	0	0
REEP1	22	E	3	ENST00000165698	ENSG00000068615	REEP1	REEP1	0.451335	-0.356043	1.65997	0.567892	-0.45209	-1.57175	-2.8649	2.52573	0.644245	0.346429
SCARB1	22	E	4	ENST00000376788	ENSG00000073060	SCARB1	SCARB1	-0.900946	-0.48223	-0.591677	0.643802	1.06637	0	0	0	0	0
KCNJ8	22	E	5	ENST00000240662	ENSG00000121361	KCNJ8	KCNJ8	-1.36636	1.42633	-2.39671	-0.212679	-1.67025	-3.35125	1.30797	-0.70268	-0.465579	-1.19578
ALDH4A1	22	E	6	ENST00000375341	ENSG00000159423	ALDH4A1	ALDH4A1	0.752006	3.42737	-2.02783	-3.0496	-1.52608	0	0	0	0	0
ACCN1	22	E	7	ENST00000359872	ENSG00000108684	ACCN1	ACCN1	0.857366	1.33383	-1.46834	-0.581223	-1.02587	-0.0824705	2.13616	-0.087578	-0.103645	-1.6186
BCKDHA	22	E	8	ENST00000269980	ENSG00000142046	BCKDHA	BCKDHA	-0.685295	-3.29388	-0.552122	4.96903	0.207247	0	0	0	0	0
LOC283116	22	E	9	ENST00000332682	ENSG00000182053	AC084851.2-1	0	-2.04293	2.98914	-2.46317	-2.37371	-1.81418	-1.96992	0.193073	-2.39427	0.743878	-0.080981
PCDH9	22	E	10	ENST00000328454	ENSG00000184226	PCDH9	PCDH9	0.248918	2.02975	-1.10207	-1.58833	-1.6174	0	0	0	0	0
MSGN1	22	E	11	ENST00000281047	ENSG00000151379	MSGN1	MSGN1	-2.64055	-3.81361	-0.510644	5.35193	3.75175	-4.12754	-6.59247	-0.166173	2.92246	0.370845
SQLE	22	F	2	ENST00000265896	ENSG00000104549	SQLE	SQLE	3.69592	-1.50709	2.19177	1.18332	2.12763	4.33973	2.10534	0.834828	-2.29961	0.448546
SI	22	F	3	ENST00000264382	ENSG00000090402	SI	SI	2.85538	-0.7367	-0.12434	0.566802	1.34834	0	0	0	0	0
SMCHD1	22	F	5	ENST00000261598	ENSG00000101596	SMCHD1	SMCHD1	0.765498	2.39811	-0.574173	-2.3226	-2.01284	0	0	0	0	0
EIF4A3	22	F	6	ENST00000269349	ENSG00000141543	EIF4A3	EIF4A3	-1.53626	2.96199	-3.47046	-1.76658	-2.31895	-2.80971	10.6053	-2.86415	-3.84584	-2.88969
DUSP27	22	F	7	ENST00000361200	ENSG00000198842	DUSP27	DUSP27	-3.64967	-2.24458	-2.91679	3.57761	4.3524	0	0	0	0	0
ILF3	22	F	8	ENST00000250241	ENSG00000129351	ILF3	ILF3	3.61341	-2.23552	2.84823	2.53036	1.67354	-0.0511657	-3.99108	-0.355797	2.27054	1.10831
KLKBL4	22	F	9	ENST00000219301	ENSG00000103023	AC009107.11-2	0	1.34295	-0.357745	0.117053	1.11758	0.184308	0	0	0	0	0
COLQ	22	F	10	ENST00000383783	ENSG00000206561	COLQ	COLQ	0.234262	3.51994	-1.89218	-2.86721	-2.68229	-2.76725	-1.77293	0.501682	1.5736	-0.725666
DCBLD2	22	F	11	ENST00000326840	ENSG00000057019	DCBLD2	DCBLD2	2.40549	-1.03796	2.36038	0.430255	1.95657	0	0	0	0	0
SSH3	22	G	2	ENST00000402540	ENSG00000172830	SSH3	SSH3	-0.943382	1.01657	-1.38444	-1.09773	0.680397	0	0	0	0	0
STAT5A	22	G	3	ENST00000345506	ENSG00000126561	STAT5A	STAT5A	2.05246	-2.24325	2.69253	1.57467	3.56685	4.98582	-0.000497987	1.65364	-0.661626	-0.121696
RDHE2	22	G	4	ENST00000303749	ENSG00000170786	SDR16C5	SDR16C5	-0.928618	1.39207	-0.571287	-1.0305	-1.01103	0	0	0	0	0
MRGPRD	22	G	5	ENST00000309106	ENSG00000172938	MRGPRD	MRGPRD	-0.930715	1.0295	-1.55857	-1.19636	1.85563	-2.15526	-1.05455	4.10468	-0.949859	-0.391004
CYP2S1	22	G	6	ENST00000301173	ENSG00000167600	CYP2S1	CYP2S1	-2.3865	0.128095	-1.20875	-0.372622	3.72664	0	0	0	0	0
COG8	22	G	7	ENST00000306875	ENSG00000213380	COG8	COG8	-0.525667	-0.258471	0.713866	0.534039	0.483759	1.50841	0.60093	-0.516682	-0.556838	0.301635
CTTN	22	G	8	ENST00000376561	ENSG00000085733	CTTN	CTTN	0.521986	0.299963	0.192094	-0.0452922	0.3631	0	0	0	0	0
SLC12A8	22	G	9	ENST00000332979	ENSG00000221955	SLC12A8	SLC12A8	1.1336	0.193283	-0.151708	0.196162	-0.360067	1.41111	1.6202	-0.574803	0.234712	-1.36417
KCNK17	22	G	10	ENST00000373231	ENSG00000124780	KCNK17	KCNK17	-2.33338	1.84429	-2.68251	-0.948338	0.195235	0	0	0	0	0
AMPD2	22	G	11	ENST00000256578	ENSG00000116337	AMPD2	AMPD2	-0.29303	1.81646	-0.00324896	-1.73835	-0.489189	-1.34787	-1.25193	0.5497	-0.728926	0.740726
ATP1A2	22	H	2	ENST00000361216	ENSG00000018625	ATP1A2	ATP1A2	2.32578	-2.62931	3.86043	0.955497	4.04053	3.67058	-0.925953	1.81331	1.14997	-1.15797
F13A1	22	H	3	ENST00000264870	ENSG00000124491	F13A1	F13A1	-2.18046	-0.468429	2.03391	0.669085	1.79162	0	0	0	0	0
FOXG1	22	H	4	ENST00000382535	ENSG00000176165	FOXG1B	FOXG1	0.874741	0.00858614	1.52776	-1.17928	-0.252687	2.24853	0.584307	0.518574	0.66049	-1.20864
BTC	22	H	5	ENST00000311727	ENSG00000174808	BTC	BTC	0.789801	-3.42934	5.60013	1.98396	2.48779	0	0	0	0	0
ING2	22	H	6	ENST00000302327	ENSG00000168556	ING2	ING2	-0.135636	-0.467311	1.48726	0.286781	0.166364	-1.99042	-2.14302	0.724776	1.59694	-0.0533431
LASP1	22	H	7	ENST00000318008	ENSG00000002834	LASP1	LASP1	1.58319	-3.46788	3.65838	1.66884	5.19087	0	0	0	0	0
RAD9A	22	H	8	ENST00000307980	ENSG00000172613	RAD9A	RAD9A	-1.05169	-0.801959	-0.382065	2.17628	-0.755427	-3.14234	1.53104	-0.521383	-0.271712	-1.42372
IRS1	22	H	9	ENST00000305123	ENSG00000169047	IRS1	IRS1	-0.517247	0.896687	0.840082	-1.18091	-0.743079	0	0	0	0	0
IFNA1	22	H	10	ENST00000380208	ENSG00000120247	IFNA13	IFNA13	-0.482611	1.90034	-0.303322	-2.06722	-0.202548	-2.08202	-3.48158	-1.44479	-0.0148066	2.80438
SFTPD	22	H	11	ENST00000394567	ENSG00000133661	SFTPD	SFTPD	-0.11578	-1.28145	2.61997	0.820177	1.29397	0	0	0	0	0
AQP4	23	A	2	ENST00000383168	ENSG00000171885	AQP4	AQP4	-0.996063	-1.4752	-1.12011	2.47554	2.20186	-0.164203	-2.16951	0.459787	2.31102	-0.692676
NPTXR	23	A	3	ENST00000333039	ENSG00000221890	NPTXR	NPTXR	3.56376	-1.94371	-0.254109	1.72314	4.89954	2.87256	-0.516247	0.633697	0.376109	-0.269963
TNFSF14	23	A	4	ENST00000245912	ENSG00000125735	TNFSF14	TNFSF14	1.03586	-2.25443	1.80968	1.92175	4.01373	2.15129	4.77176	-0.895458	-1.89141	-0.572357
DPF1	23	A	5	ENST00000355526	ENSG00000011332	DPF1	DPF1	0.551216	0.520589	-0.28286	-0.46893	-0.323717	-0.902711	-2.44329	0.872883	1.20363	-0.241654
RNF24	23	A	6	ENST00000358395	ENSG00000101236	RNF24	RNF24	2.53436	-0.584699	0.889811	0.857928	1.26209	1.46662	1.65854	-0.115411	-0.702342	0.290891
ARHGEF4	23	A	7	ENST00000392953	ENSG00000136002	ARHGEF4	ARHGEF4	-2.59733	0.669092	-0.740642	0.311771	1.08084	-2.79757	-2.4374	2.35768	-0.584102	0.311658
PAPPA	23	A	8	ENST00000328252	ENSG00000182752	PAPPA	PAPPAS	-0.503999	4.3149	-2.69562	-3.85279	-3.07541	-1.67115	6.56249	-3.30537	-2.32597	-0.607512
NRXN2	23	A	9	ENST00000409571	ENSG00000110076	NRXN2	NRXN2	0.0442921	2.16872	-2.45374	-1.14158	-1.35178	0.626391	5.58162	-1.16107	-1.83173	-1.61646
SLC7A1	23	A	10	ENST00000380752	ENSG00000139514	SLC7A1	SLC7A1	-3.70314	-0.146278	-1.13836	0.473568	4.17532	0.478949	-2.68252	-1.11198	0.440793	1.62087
PTH	23	A	11	ENST00000282091	ENSG00000152266	PTH	PTH	-1.14109	2.02404	-2.0452	-1.34469	-0.871994	1.86491	1.87582	1.23985	-1.02277	-0.594525
APOH	23	B	4	ENST00000205948	ENSG00000091583	APOH	APOH	1.61125	-0.487166	0.815115	0.961664	0.0061328	2.0457	4.96136	-0.55943	-1.36465	-1.55957
FST	23	B	5	ENST00000256759	ENSG00000134363	FST	FST	-1.34277	-0.726433	-2.21489	2.98852	-0.803553	-2.36944	-2.31138	-3.68729	2.62322	1.07953
RNF14	23	B	6	ENST00000347642	ENSG00000013561	RNF14	RNF14	3.43487	-1.65195	2.30415	1.98753	1.16652	2.86398	0.0660892	1.17718	0.119932	-0.0246027
PTCH1	23	B	7	ENST00000375290	ENSG00000185920	PTCH1	PTCH1	-1.25879	2.40652	-1.37199	-1.9072	-1.41745	-0.284353	7.16613	-1.80681	-2.19349	-1.09419
IFNB1	23	B	8	ENST00000380232	ENSG00000171855	IFNB1	IFNB1	1.42662	-0.459622	1.29506	0.278137	0.910354	-0.486582	-0.461982	-1.64344	-1.09133	4.21657
SLC6A7	23	B	9	ENST00000230671	ENSG00000011083	SLC6A7	SLC6A7	2.11495	0.711189	-1.90834	-0.0698176	0.105662	0.662969	2.75438	-1.97538	0.364978	-1.35227
CKAP2	23	B	10	ENST00000378037	ENSG00000136108	CKAP2	CKAP2	0.0553409	-3.02166	1.89397	2.43623	5.78104	-0.444877	-4.01785	2.86908	1.98629	0.258277
CKLF	23	B	11	ENST00000362093	ENSG00000217555	CKLF	CKLF	0.95489	0.877549	0.250928	-0.793215	-0.529892	1.31927	3.9376	-1.59879	-1.5994	0.013998
LRP3	23	C	2	ENST00000253193	ENSG00000130881	LRP3	LRP3	0.238208	1.05786	0.489375	-1.03597	-1.3195	-2.83319	5.76566	-2.65043	-2.51842	-0.167298
GDF7	23	C	3	ENST00000272224	ENSG00000143869	GDF7	GDF7	2.82966	-0.80099	1.42889	0.711178	0.899724	0.959968	-1.48518	1.4482	0.0170001	-0.135139
PDPN	23	C	4	ENST00000400804	ENSG00000162493	PDPN	PDPN	0.607749	0.579356	-1.92968	-0.595778	1.88975	0.0308349	1.74651	-1.41161	-0.375097	0.245542
FBXO10	23	C	5	ENST00000276960	ENSG00000147912	FBXO10	FBXO10	0.0475227	-0.385085	0.748922	0.105385	1.61132	1.75713	6.33358	-1.38126	-1.48637	-1.81402
BTRC	23	C	6	ENST00000393441	ENSG00000166167	BTRC	BTRC	-0.222115	1.52335	-0.467939	-1.5343	-0.58815	-1.63341	-1.59947	0.636376	0.408586	0.190969
UQCRC1	23	C	7	ENST00000203407	ENSG00000010256	UQCRC1	UQCRC1	0.0813439	1.80206	-0.547818	-1.70254	-1.85363	2.77877	0.352326	0.691223	0.195463	-0.555833
HPR	23	C	8	ENST00000228226	ENSG00000197711	HP	HP	-1.92931	3.99629	-2.25959	-4.82057	-3.31671	1.13449	6.17232	-0.686832	-2.40156	-1.31001
AICDA	23	C	9	ENST00000229335	ENSG00000111732	AICDA	AICDA	0.269037	0.427542	-0.356766	-0.640825	0.367024	-0.366997	-4.26776	0.597867	1.53259	0.956181
BRAP	23	C	10	ENST00000327551	ENSG00000089234	BRAP	BRAP	3.19237	-2.84265	4.05724	2.04643	4.3992	0.456995	-0.77529	2.32426	-0.640353	0.410457
NUF2	23	C	11	ENST00000367900	ENSG00000143228	NUF2	NUF2	-0.661819	-2.95555	3.23576	2.34175	3.49174	-0.116125	1.8979	1.41652	-1.00456	-1.19138
FBXO36	23	D	2	ENST00000283946	ENSG00000153832	FBXO36	FBXO36	-1.41365	-2.09469	-0.460788	3.93828	0.286948	0.65417	-0.822645	-0.531605	1.58843	0.031504
TMPRSS2	23	D	3	ENST00000398585	ENSG00000184012	TMPRSS2	TMPRSS2	-0.851145	3.224	-2.01499	-3.83227	-2.93127	-1.80083	2.48042	-0.156496	-0.246269	-1.49162
MAOB	23	D	5	ENST00000378069	ENSG00000069535	MAOB	MAOB	1.39179	1.15466	-1.18622	-1.10266	-0.140749	1.01942	-0.373704	2.22552	0.248455	-0.845635
POLA1	23	D	6	ENST00000379059	ENSG00000101868	POLA1	POLA1	-2.19775	-4.61259	12.9361	2.74751	-0.950909	-0.806789	1.99614	1.806	-0.150837	-1.96242
KLKB1	23	D	7	ENST00000264690	ENSG00000164344	KLKB1	KLKB1	-0.657738	0.0389299	-0.482419	0.408708	0.861864	-2.10241	-2.42768	-0.0969173	-0.473279	2.23506
ATP6AP2	23	D	8	ENST00000378438	ENSG00000182220	ATP6AP2	ATP6AP2	-0.885218	1.30021	-0.99391	-0.882542	-1.27751	2.7701	0.680985	3.2175	-0.275126	-1.24367
HDC	23	D	9	ENST00000267845	ENSG00000140287	HDC	HDC	0.274472	0.118601	-0.599314	0.652637	-0.522398	-1.93594	-2.83225	-1.10902	0.403719	2.66185
CETP	23	D	10	ENST00000379780	ENSG00000087237	CETP	CETP	0.394145	1.29598	-0.744197	-1.15059	0.0215585	-1.37904	-0.673098	-0.942228	0.875014	0.898802
ADARB1	23	D	11	ENST00000348831	ENSG00000197381	ADARB1	ADARB1	2.19193	0.739287	-0.0130294	-0.550891	-1.02663	0.981704	-0.321577	0.881898	0.753398	-0.695549
SIRT3	23	E	2	ENST00000382743	ENSG00000142082	SIRT3	SIRT3	-0.0990088	-2.03367	0.369428	2.7115	2.1654	-1.25056	-1.09854	-0.872355	1.57943	0.0290008
KCNH1	23	E	3	ENST00000367007	ENSG00000143473	KCNH1	KCNH1	1.03839	-0.551577	0.848717	0.112001	2.73102	4.19994	4.30034	-0.00475151	-1.17989	-1.58329
PVR	23	E	4	ENST00000344956	ENSG00000073008	PVR	PVR	1.9315	-0.26309	0.15207	-0.154974	2.42062	4.22436	-3.96724	1.95611	0.259483	1.9586
TNPO3	23	E	5	ENST00000265388	ENSG00000064419	TNPO3	TNPO3	0.550199	0.895997	-0.491795	-0.86659	-0.268518	-1.69072	-3.36736	0.796144	2.76091	-1.86338
USP42	23	E	6	ENST00000404835	ENSG00000106346	USP42	USP42	-0.696208	0.990977	-0.189538	-1.02539	-0.384237	-0.356644	-2.33847	-1.84955	2.27137	0.149187
CTNNAL1	23	E	7	ENST00000325580	ENSG00000119326	CTNNAL1	CTNNAL1	3.92105	-1.11817	0.87423	1.1483	3.38161	4.93002	2.63638	1.27371	-1.72213	-0.382048
ERCC3	23	E	8	ENST00000285398	ENSG00000163161	ERCC3	ERCC3	-1.41268	-1.63085	-1.39001	1.64374	5.10892	-0.648931	1.97823	-2.08644	-0.65502	-0.0493537
SLC25A44	23	E	9	ENST00000359511	ENSG00000160785	SLC25A44	SLC25A44	-1.594	1.19791	-2.27833	0.115477	-2.10961	1.33832	1.96248	-0.993006	-0.255578	-0.959324
PCDHB1	23	E	10	ENST00000306549	ENSG00000171815	PCDHB1	PCDHB1	0.190464	-0.882915	1.59994	1.04649	1.08239	2.0766	4.28136	-0.730581	-1.53424	-1.28123
RAB28	23	F	2	ENST00000288723	ENSG00000157869	RAB28	RAB28	-0.119504	1.58036	-1.54189	-1.63832	-2.01126	-1.47832	0.11529	3.80697	-0.773309	-0.557984
ARHGEF5	23	F	3	ENST00000344879	ENSG00000050327	ARHGEF5	ARHGEF5	0.0863884	1.26673	-1.12032	-0.861405	-1.4956	1.08945	1.49634	-1.09949	0.602508	-1.10358
MFI2	23	F	4	ENST00000296351	ENSG00000163975	MFI2	MFI2	2.13946	0.348077	0.932206	-0.299467	-1.00661	1.92521	0.388504	-0.0181227	-0.117516	0.500961
PDCD6	23	F	5	ENST00000264933	ENSG00000063438	PDCD6	AHRR	3.95025	-3.31458	4.9549	2.48506	4.05792	2.15569	-0.923408	3.19583	0.417754	-0.796157
XRCC3	23	F	6	ENST00000352127	ENSG00000126215	XRCC3	XRCC3	1.34949	-0.103674	2.2281	0.224108	-0.889921	1.45993	1.02995	1.45541	0.283821	-1.86341
23	F	7		ENST00000301323	ENSG00000160957	RECQL4	RECQL4	1.33706	0.888904	0.263221	-0.92202	-0.896639	0.352175	-0.683859	0.934173	0.253195	-0.0344258
23	F	8	FRS3	ENST00000259748	ENSG00000137218	FRS3	FRS3	-0.667684	0.566855	-0.0668103	0.141799	-1.15083	-1.22874	-0.760113	-2.15321	-0.116435	1.91913
23	F	10	IFNA5	ENST00000380212	ENSG00000147873	IFNA5	IFNA5	0.776778	3.36596	-2.20639	-3.2298	-2.88143	0.662475	-1.52112	0.290753	2.12009	-0.844143
23	F	11	ECT2	ENST00000232458	ENSG00000114346	ECT2	ECT2	-0.41274	-7.58485	3.60135	6.00757	17.7918	-2.36895	-6.09869	-0.372264	2.2152	2.97059
23	G	2	LDHA	ENST00000227157	ENSG00000134333	LDHA	LDHA	1.80085	0.151191	0.356969	-0.0596	0.619283	0.383089	0.272324	0.421608	-0.55975	0.109847
23	G	3	CACNG6	ENST00000252729	ENSG00000130433	CACNG6	CACNG6	1.65237	1.22058	0.288184	-1.27131	-0.9669	2.61986	0.779159	1.78116	-0.278646	-1.11086
23	G	4	MFI2	ENST00000296350	ENSG00000163975	MFI2	MFI2	-0.315129	-0.272286	1.62931	0.725976	-0.255421	-0.403318	2.25205	-0.120728	-1.64232	0.246198
23	G	5	MEPCE	ENST00000310512	ENSG00000146834	MEPCE	MEPCE	0.604437	2.06354	-1.86034	-2.07525	-1.35792	-0.220053	0.6011	0.305627	0.0638055	-0.843605
23	G	6	RHOXF1	ENST00000217999	ENSG00000101883	RHOXF1	RHOXF1	-0.309247	0.295553	1.67882	-0.637654	-0.865523	2.58179	3.33498	1.39638	-1.58054	-1.04777
23	G	7	RDH11	ENST00000381346	ENSG00000072042	RDH11	RDH11	-2.06626	-1.75668	-0.66593	1.53642	5.86288	-1.94	-1.52613	-0.616614	-0.29392	0.929861
23	G	8	CUL1	ENST00000409469	ENSG00000055130	CUL1	CUL1	-3.19713	-2.14336	-0.31665	3.23023	3.14307	-2.88453	-6.10841	-0.766801	0.322002	5.5662
23	G	10	COQ9	ENST00000262507	ENSG00000088682	COQ9	COQ9	-0.472658	2.43739	-2.42034	-2.09283	-1.55666	0.38455	3.95146	-0.393273	-0.946865	-1.7561
23	H	2	ANAPC2	ENST00000323927	ENSG00000176248	ANAPC2	ANAPC2	-2.41784	-6.06948	2.99515	7.26285	6.54127	-1.80889	-4.24146	-1.84239	3.03523	1.23689
23	H	3	RAG1	ENST00000299440	ENSG00000166349	RAG1	RAG1	-1.76568	-1.08862	-0.817275	1.36779	2.82921	-2.41148	-6.02884	-1.59675	-0.250937	4.05205
23	H	4	C10orf57	ENST00000372281	ENSG00000133678	RP11-369J21.6	0	-2.78795	1.73475	-1.06241	-2.52399	-1.6279	-1.00843	6.3694	-4.11881	-1.41104	-1.07685
23	H	6	ACACB	ENST00000338432	ENSG00000076555	ACACB	ACACB	-1.43871	0.00247525	1.38308	-0.836212	1.54089	4.42365	3.0624	-0.0112217	-1.99054	0.305123
23	H	7	SDHC	ENST00000342751	ENSG00000143252	SDHC	SDHC	-1.46791	0.796011	0.852399	-0.854636	-0.424827	0.518555	2.65509	-0.0360819	-1.25588	-0.361193
23	H	8	TNFAIP2	ENST00000333007	ENSG00000185215	TNFAIP2	TNFAIP2	0.93123	-4.37556	5.68621	2.94293	5.11605	2.93716	-0.363225	1.84006	-0.0778642	0.107559
23	H	9	CLIC4	ENST00000374379	ENSG00000169504	CLIC4	CLIC4	-0.992595	-1.93982	4.05784	1.10756	3.06204	2.2923	-1.02743	2.30605	-1.14148	0.988113
23	H	10	TRIM22	ENST00000379965	ENSG00000132274	TRIM22	TRIM22	-2.00011	1.71314	-0.184377	-1.81574	-1.5243	-1.52602	-1.55743	-0.626414	0.794908	1.02028
23	H	11	SIRT5	ENST00000379262	ENSG00000124523	SIRT5	SIRT5	-1.28693	0.958923	-0.944518	-0.976038	-0.771209	-0.177022	0.745126	-1.40142	0.545813	-0.177408
24	A	2	SELP	ENST00000263686	ENSG00000174175	SELP	SELP	2.0214	-1.54799	2.38115	1.38126	2.24832	0.148262	-2.37347	0.737462	2.09367	-0.530807
24	A	3	SMAD7	ENST00000262158	ENSG00000101665	SMAD7	SMAD7	-1.21155	1.6217	-0.662318	-1.38406	-0.145105	2.62445	3.0932	-0.2383	-0.863197	-1.19397
24	A	4	NOS3	ENST00000404733	ENSG00000164867	NOS3	NOS3	-0.887485	0.984787	0.13024	-1.21256	-0.417502	-0.21163	-1.68649	-0.92093	-0.482286	2.17159
24	A	6	NCAPG	ENST00000251496	ENSG00000109805	HCAP-G	NCAPG	-1.69522	-1.2021	-0.343044	1.77573	1.30591	-2.09152	1.8122	-0.836152	-0.735223	-0.738697
24	A	7	RNF32	ENST00000311822	ENSG00000105982	RNF32	RNF32	1.18511	0.739915	-0.560417	-0.626944	0.332637	3.86547	-0.013783	0.905574	0.387486	-0.303343
24	A	8	FGB	ENST00000302068	ENSG00000171564	FGB	FGB	-2.3627	-2.33779	-0.748143	3.21168	0.737315	-1.43061	0.156675	-0.108695	0.379642	0.0407826
24	A	9	BAZ2A	ENST00000398156	ENSG00000076108	BAZ2A	BAZ2A	-0.445687	-0.262868	0.281624	0.819171	0.173759	-0.0633129	2.86546	-0.462613	-0.133517	-2.12608
24	A	10	NSUN4	ENST00000307089	ENSG00000117481	NSUN4	NSUN4	-2.08083	0.328253	0.0533855	0.87621	-1.97086	-1.056	0.638478	-2.41756	0.59966	0.531515
24	A	11	RNF19A	ENST00000341084	ENSG00000034677	RNF19A	RNF19A	0.0437327	1.24706	0.297998	-0.829728	-0.778972	1.29622	3.51523	-0.264569	-1.70353	-0.814343
24	B	2	RAB34	ENST00000395242	ENSG00000109113	RAB34	RAB34	-1.58965	-0.145539	-1.36569	1.24157	0.426193	-0.313341	-2.57203	-1.67987	3.92308	-0.592654
24	B	3	SERPINA12	ENST00000341228	ENSG00000165953	SERPINA12	SERPINA12	0.740617	-0.782564	0.347526	0.847066	1.36411	-0.976618	-3.33282	1.17823	1.47593	0.625556
24	B	4	RRAS	ENST00000246792	ENSG00000126458	RRAS	RRAS	-1.51504	0.726517	-1.08135	-0.442402	1.06794	-0.402523	1.29269	-1.2881	-0.642617	0.401855
24	B	5	|MARCH2	ENST00000381035	ENSG00000099785	MARCH2	MARCH2	-1.48803	1.722	-2.18668	-0.432237	-2.93991	-2.7713	3.01971	-0.120659	-0.664749	-2.06478
24	B	6	GGH	ENST00000260118	ENSG00000137563	GGH	GGH	0.661389	1.00751	0.345035	-0.907886	-1.2139	5.78284	3.59935	0.332843	-2.10934	-0.754194
24	B	7	NLRP11	ENST00000360133	ENSG00000179873	NLRP11	NLRP11	-0.409041	0.849771	-0.771395	-0.319245	-0.774273	-0.625195	-0.563197	1.05742	1.339	-1.21299
24	B	8	NGF	ENST00000369512	ENSG00000134259	NGF	NGF	0.67566	1.85805	-0.567864	-1.68845	-1.89549	-0.86252	-3.53577	-0.33369	0.8529	2.54245
24	B	9	STX8	ENST00000306357	ENSG00000170310	STX8	STX8	-0.998051	1.70264	-2.85336	-0.995632	-0.546531	-0.408334	0.444984	-0.23855	-0.588852	1.33344
24	B	10	FAM63B	ENST00000316848	ENSG00000128923	FAM63B	FAM63B	-0.902974	2.057	-1.78325	-1.37293	-1.73499	0.317928	4.36267	-2.50138	-0.17427	-1.25863
24	C	2	COL4A4	ENST00000396625	ENSG00000081052	COL4A4	COL4A4	0.958368	-0.549214	1.41325	0.00448951	1.18737	-0.800653	-3.79287	-1.33604	1.53749	2.692
24	C	4	NTF4	ENST00000301411	ENSG00000167744	NTF4	NTF4	3.22335	-4.78053	3.69635	3.97758	7.70897	-0.2384	-5.70101	0.829807	2.61329	1.03465
24	C	5	JUP	ENST00000393931	ENSG00000173801	JUP	JUP	-2.34378	-4.2586	0.242043	3.52484	7.76283	-2.46588	1.60736	-1.61362	-0.416321	-0.502051
24	C	6	ABCG1	ENST00000398449	ENSG00000160179	ABCG1	ABCG1	-0.408496	-0.023177	-0.864343	0.560179	0.0430195	-0.137576	1.96686	0.814794	-0.778432	-1.04006
24	C	7	OLFM4	ENST00000219022	ENSG00000102837	OLFM4	OLFM4	0.416755	-1.79549	0.83241	1.18288	3.34121	2.43002	1.92542	-0.709536	-0.784081	-0.0866559
24	C	8	HDAC1	ENST00000373548	ENSG00000116478	HDAC1	HDAC1	0.0217229	-0.244899	-1.08575	-0.0063256	2.25198	-1.12341	3.53899	-1.21058	-1.43909	-0.735234
24	C	9	PLCD1	ENST00000334661	ENSG00000187091	PLCD1	PLCD1	-1.37021	0.877159	-2.31382	-0.393943	0.250405	0.821582	2.34127	-0.357891	-1.74297	0.207001
24	D	2	DTNA	ENST00000348997	ENSG00000134769	DTNA	DTNA	3.30387	-2.97601	5.37352	1.7299	2.25787	2.35793	-4.80263	0.259198	3.16276	1.54306
24	D	3	PLCH2	ENST00000278878	ENSG00000149527	PLCH2	PLCH2	-1.7977	0.555397	-1.43748	0.378877	-1.41661	-2.13669	-2.55523	-0.558419	1.16965	0.304353
24	D	4	BAG3	ENST00000369085	ENSG00000151929	BAG3	BAG3	1.04332	-0.302437	0.94448	0.409266	0.151352	0.22912	-1.58457	-1.59528	1.8055	0.842164
24	D	5	RPL36	ENST00000394580	ENSG00000130255	RPL36	RPL36	-3.47205	-2.69849	-3.80573	5.62867	4.31687	-4.13123	-0.412847	-2.00745	-0.482208	-1.64358
24	D	6	MPP2	ENST00000269095	ENSG00000108852	MPP2	MPP2	-0.85375	0.991917	-0.618305	-0.397648	-1.28247	-0.497462	5.54082	-3.02868	-1.21206	-1.42671
24	D	7	TLR10	ENST00000308973	ENSG00000174123	TLR10	TLR10	1.49542	-1.41494	2.76536	0.275856	2.02693	2.14117	1.99774	-0.190376	-0.0590254	-1.49257
24	D	8	PTGS1	ENST00000362012	ENSG00000095303	PTGS1	PTGS1	0.925109	-1.06055	0.702517	1.21252	0.929585	2.35069	1.78712	-0.2598	-0.849518	-0.148624
24	D	9	PRSS8	ENST00000317508	ENSG00000052344	PRSS8	PRSS8	0.447206	1.44359	-1.01705	-1.33445	-0.837108	-0.760619	-4.2627	1.57689	2.25896	0.535673
24	D	10	TGM6	ENST00000381423	ENSG00000166948	TGM6	TGM6	-0.811401	1.61363	-2.57036	-0.925971	-1.0275	-0.533921	4.24594	-2.59571	-0.532253	-1.55625
24	D	11	CARD9	ENST00000371732	ENSG00000187796	CARD9	CARD9	1.07618	-2.52501	2.33649	2.31138	3.22105	3.97008	-0.566778	0.885742	-0.00824116	-0.0657106
24	E	2	DTNA	ENST00000315456	ENSG00000134769	DTNA	DTNA	0.352748	1.03594	-0.253192	-1.1753	-0.0428529	0.448561	2.37483	-1.07096	-1.53186	-0.0129602
24	E	3	RAD17	ENST00000282891	ENSG00000152942	RAD17	RAD17	1.96331	-2.51241	2.70333	2.03341	3.10698	5.35831	2.96789	0.523108	-1.60541	-0.874254
24	E	4	HEY1	ENST00000354724	ENSG00000164683	HEY1	HEY1	0.363015	0.596094	0.190066	-0.668733	-0.285691	4.74684	-1.15695	1.36105	-0.450903	0.6045
24	E	5	IL1RAPL2	ENST00000372582	ENSG00000189108	IL1RAPL2	IL1RAPL2	0.224813	-1.84102	-0.382796	2.06477	1.88064	2.2431	-0.458039	0.0157144	1.03762	-0.961337
24	E	6	TXLNA	ENST00000373609	ENSG00000084652	TXLNA	TXLNA	-0.609444	0.591256	-0.910332	-0.308556	-1.11017	-0.809798	-2.28458	1.36398	0.49391	0.0155801
24	E	7	F9	ENST00000394090	ENSG00000101981	F9	F9	2.54526	-2.46942	1.79499	1.34891	4.10486	3.48284	4.93879	-1.60545	-2.09716	-0.851932
24	E	8	DNAJB9	ENST00000249356	ENSG00000128590	DNAJB9	DNAJB9	-0.123568	1.51923	-2.51331	-0.494522	-2.25294	5.63	5.77337	-1.57403	-2.45801	-1.00542
24	E	9	SP3	ENST00000310015	ENSG00000172845	SP3	SP3	-2.67921	-0.254481	-1.72048	0.377783	2.80498	-0.441074	6.13159	0.60514	-2.50894	-2.44997
24	E	10	BRIP1	ENST00000259008	ENSG00000136492	BRIP1	BRIP1	1.21196	-1.14991	1.44863	0.784469	1.93689	5.01404	2.27946	0.376237	-1.30458	-0.602504
24	E	11	PION	ENST00000257626	ENSG00000186088	PION	PION	1.4773	-3.09759	2.84302	2.40022	4.23044	2.47305	-2.62342	1.31642	0.326141	0.581559
24	F	2	SIM2	ENST00000290399	ENSG00000159263	SIM2	SIM2	0.710785	-0.874281	1.54437	0.555772	-1.92482	-1.06491	-0.103933	-0.0784893	0.111791	0.247869
24	F	3	CLEC1B	ENST00000298527	ENSG00000165682	CLEC1B	CLEC1B	0.888622	-0.435703	1.30413	0.316967	-0.343032	-0.491772	-2.74741	-0.744398	1.80777	0.710524
24	F	4	FBXL18	ENST00000382368	ENSG00000155034	FBXL18	FBXL18	1.31567	-1.66133	3.39446	1.08443	0.940535	4.1629	-0.073345	1.37951	-0.633535	0.00176746
24	F	5	KCNJ15	ENST00000398938	ENSG00000157551	KCNJ15	KCNJ15	-0.307139	1.00086	0.903375	-1.32341	-1.36632	-1.4888	-0.69146	-0.0284696	1.3983	-0.547815
24	F	6	RXRG	ENST00000359842	ENSG00000143171	RXRG	RXRG	2.66908	-2.85476	2.36009	2.06814	3.68355	0.970569	-3.38197	-0.128998	1.47555	0.96897
24	F	7	ADCY3	ENST00000260600	ENSG00000138031	ADCY3	ADCY3	0.0393999	0.570319	0.830538	-0.345076	-1.42806	-0.401921	-0.480715	0.614769	-0.0573889	-0.35491
24	F	8	ALDH3A1	ENST00000225740	ENSG00000108602	ALDH3A1	ALDH3A1	-1.92739	2.35962	-0.428875	-2.34862	-2.9339	-2.26159	5.44898	-2.79123	-1.64269	-1.89999
24	F	9	AZU1	ENST00000233997	ENSG00000172232	AZU1	AZU1	-0.940136	0.287277	-1.33737	1.10366	-1.62472	-1.96923	-0.416458	-2.56946	-0.465249	2.71109
24	F	10	SLC9A4	ENST00000295269	ENSG00000180251	SLC9A4	SLC9A4	2.50092	-1.00782	1.29471	0.834346	1.56164	3.96033	-0.124841	1.30539	0.623025	-1.26155
24	F	11	AP1S2	ENST00000329235	ENSG00000182287	AP1S2	AP1S2	-0.192087	0.719242	-0.586269	-0.00946373	-1.55196	-0.149928	-1.27809	0.796561	1.52317	-0.496693
24	G	2	KCND1	ENST00000218176	ENSG00000102057	KCND1	KCND1	-0.250228	0.41098	0.191086	-0.311679	0.0409515	1.40814	-3.07373	0.790119	2.11068	-0.10632
24	G	3	AGT	ENST00000366667	ENSG00000135744	AGT	AGT	-1.62997	-4.63201	-1.41557	6.69245	3.23924	-1.27448	3.91016	-2.0528	-0.434493	-1.90586
24	G	4	GRIN3A	ENST00000361820	ENSG00000198785	GRIN3A	GRIN3A	-0.570479	1.09524	0.273646	-1.13267	-0.916199	-2.16401	-0.242058	-1.53364	-0.766485	1.05632
24	G	5	APOL2	ENST00000358502	ENSG00000128335	APOL2	APOL2	-0.0224705	-1.41263	1.40624	1.29465	1.47951	-0.50504	-4.34341	0.967583	1.51351	1.25895
24	G	7	ANKIB1	ENST00000265742	ENSG00000001629	ANKIB1	ANKIB1	0.627567	-0.572605	1.78565	0.916496	-0.0246995	0.71844	-1.82373	1.90855	0.845689	-0.523462
24	G	8	DUOX1	ENST00000321429	ENSG00000137857	DUOX1	DUOX1	0.348053	0.639196	0.303977	-0.462334	-1.14619	3.65098	2.30193	1.00498	-1.69993	-0.693128
24	G	9	EPS8	ENST00000281172	ENSG00000151491	EPS8	EPS8	-0.00684599	1.73864	-1.74692	-1.5164	-0.497396	0.468828	-2.72269	-0.262861	0.734524	1.32343
24	G	10	TXNDC4	ENST00000262455	ENSG00000023318	ERP44	ERP44	0.438467	-1.07165	0.359633	1.00441	1.81187	0.909273	0.889419	0.68324	-0.633209	-0.14063
24	G	11	LDLRAD3	ENST00000315571	ENSG00000179241	LDLRAD3	LDLRAD3	-1.07431	0.923956	-0.175893	-0.434718	-1.23645	-0.800561	0.878334	-0.357242	-0.929891	0.501439
24	H	3	AKR1CL1	ENST00000380510	ENSG00000196326	AKR1CL1	AKR1CL1	-0.742872	1.60224	1.04273	-1.87979	-1.58873	-1.89902	-3.38092	-1.57796	1.64622	1.62283
24	H	4	RYR1	ENST00000355481	ENSG00000196218	RYR1	RYR1	0.520148	-0.510531	1.60646	0.240086	1.04757	1.22457	-1.62813	-1.07418	0.817679	1.47093
24	H	5	TRIM68	ENST00000300747	ENSG00000167333	TRIM68	TRIM68	-2.69828	-2.59698	-0.210506	5.47844	-1.5133	-3.50526	1.46671	-3.01602	0.418906	-0.982614
24	H	7	TGFA	ENST00000295400	ENSG00000163235	TGFA	TGFA	0.991378	-0.851853	1.64563	0.189348	1.70245	3.47601	1.48336	2.53743	-1.91265	-0.341252
24	H	8	UBE2T	ENST00000367274	ENSG00000077152	UBE2T	UBE2T	-1.70164	0.474407	0.254208	-0.653641	0.304417	0.142419	-3.86589	0.865299	1.52048	1.23507
24	H	9	STX16	ENST00000371132	ENSG00000124222	STX16	STX16	-2.34544	1.07246	-0.687251	-0.472533	-2.50124	3.14452	1.19296	-0.278401	-1.32763	0.0549497
24	H	10	CD163	ENST00000359156	ENSG00000177575	CD163	CD163	-0.491773	-0.31277	2.62804	-0.350765	-0.695689	3.07394	3.41472	-0.0391632	-3.1048	0.611587
24	H	11	ALDH3A2	ENST00000395575	ENSG00000072210	ALDH3A2	ALDH3A2	-0.0552299	-0.964423	1.70539	0.406244	1.38301	-1.60201	-1.90348	1.06996	1.26451	-0.111406
25	A	2	KCNJ13	ENST00000233826	ENSG00000115474	KCNJ13	KCNJ13	0.139441	0.781121	0.416606	-0.682046	2.57697	-0.836037	-0.586165	-2.0747	2.57985	-0.759489
25	A	3	PTHLH	ENST00000201015	ENSG00000087494	PTHLH	PTHLH	-0.138717	0.841955	-1.13271	-0.860258	2.27997	-0.127627	-3.69683	0.399884	1.7449	1.00481
25	A	4	ATP2C2	ENST00000262429	ENSG00000064270	ATP2C2	ATP2C2	1.64402	0.0409259	-0.892375	0.271581	1.32341	-0.646853	-1.22197	-0.544844	1.63049	0.319457
25	A	5	KIAA1109	ENST00000264501	ENSG00000138688	KIAA1109	KIAA1109	3.83854	-0.848717	1.74759	1.17791	0.689578	2.64706	-1.02201	-0.774485	0.651492	0.662025
25	A	6	TNFSF18	ENST00000239468	ENSG00000120337	TNFSF18	TNFSF18	4.90384	-3.11221	4.06734	2.82903	2.94647	3.45111	-0.858976	1.40657	0.47304	0.358227
25	A	7	AHSG	ENST00000273784	ENSG00000145192	AHSG	AHSG	2.62181	0.760023	1.09643	-0.655923	-0.975255	2.24941	4.17791	-0.601376	-1.49431	-2.108
25	A	8	MPN2	ENST00000366757	ENSG00000185888	MPN2	0	0.875046	1.28652	-1.14534	-0.850007	-0.0764849	0.883208	3.46951	-1.53512	0.0994526	-1.81131
25	A	9	MS4A5	ENST00000300190	ENSG00000166930	MS4A5	MS4A5	-0.0610369	0.592284	-0.239463	-0.460996	1.0609	2.07705	0.423875	1.90651	-0.490772	-0.0616412
25	A	10	PROK1	ENST00000271331	ENSG00000143125	PROK1	PROK1	-0.5835	2.053	-0.861701	-1.50675	-1.42151	1.3686	1.36633	0.264368	-0.511053	-0.880134
25	A	11	PROCA1	ENST00000301039	ENSG00000167525	AC005726.8	0	-0.939553	-1.6832	-1.12447	1.69697	6.54668	-1.64318	2.05597	0.486927	-1.22581	-1.36598
25	B	2	C9orf97	ENST00000375172	ENSG00000136925	C9orf97	C9orf97	-0.562615	1.069	-2.37594	-1.02509	1.71188	0.53734	-1.16415	0.0311072	0.394758	1.64855
25	B	3	FKBP2	ENST00000394540	ENSG00000173486	FKBP2	FKBP2	0.766551	0.731895	-0.132956	-0.572077	-0.891237	2.38285	1.93905	-0.581142	-0.128316	-0.483273
25	B	4	TXNDC10	ENST00000299608	ENSG00000166479	TMX3	TMX3	2.45259	-1.07076	1.99342	1.13464	0.0576743	4.64177	0.965846	-0.564245	-0.38573	0.132473
25	B	5	KIAA1109	ENST00000388738	ENSG00000138688	KIAA1109	KIAA1109	-0.632071	1.57285	-1.44798	-1.47434	-0.624096	0.397553	3.38393	-2.2348	-0.724365	-0.886992
25	B	6	RAB17	ENST00000409822	ENSG00000124839	RAB17	RAB17	-0.721162	2.5205	-2.14184	-2.88615	-2.62353	0.348073	9.95097	-3.2664	-3.47095	-3.58641
25	B	7	DLAT	ENST00000280346	ENSG00000150768	DLAT	DLAT	0.197433	-1.82939	-0.00289129	1.538	5.11383	-1.10406	-2.86237	-0.615044	0.884837	2.44665
25	B	8	VPS11	ENST00000300793	ENSG00000160695	VPS11	VPS11	0.0383938	-1.57162	1.9339	1.53083	2.59844	-0.854839	1.34783	1.59666	-0.922611	-0.643672
25	B	9	TNFRSF8	ENST00000263932	ENSG00000120949	TNFRSF8	TNFRSF8	0.201437	0.262871	1.48685	0.112001	-2.02144	-2.40609	0.716376	-0.264131	-0.453156	0.114837
25	B	10	RAB7A	ENST00000265062	ENSG00000075785	RAB7A	RAB7A	-1.85462	1.9272	-1.6048	-1.17062	-2.04474	1.73756	8.67729	-1.74263	-3.4652	-3.66491
25	B	11	LONRF1	ENST00000284538	ENSG00000154359	LONRF1	LONRF1	-1.28144	-0.372689	-0.978808	0.334965	3.965	0.677328	1.4613	-1.62715	0.271229	-0.44476
25	C	2	HECTD2	ENST00000371668	ENSG00000165338	HECTD2	HECTD2	0.575383	-0.0668331	1.35999	0.0885652	0.0785388	1.20097	-1.51357	3.47256	0.934219	-0.987341
25	C	3	CYLD	ENST00000311559	ENSG00000083799	CYLD	CYLD	-0.0999597	-0.588172	-0.135891	0.0695577	3.72812	-1.44369	4.98499	-2.76216	-2.20619	-1.12835
25	C	4	FOXC2	ENST00000320354	ENSG00000176692	FOXC2	FOXC2	-0.795925	3.27811	-2.32181	-3.17641	-2.55053	0.00722614	3.96783	-0.0224055	-1.32135	-1.18658
25	C	5	ERCC6	ENST00000355832	ENSG00000032514	ERCC6	ERCC6	-0.0985108	0.162676	-0.535875	0.157012	1.02835	0.181159	5.61774	-1.49993	-1.49176	-2.2457
25	C	6	RDX	ENST00000343115	ENSG00000137710	RDX	RDX	-0.119783	0.159935	1.57314	-0.678675	0.305507	-2.05524	-4.63799	0.761843	2.02139	0.761356
25	C	7	NEDD4	ENST00000164316	ENSG00000069869	NEDD4	NEDD4	1.12128	-0.366349	0.22706	0.297807	1.87469	1.69685	-0.922068	0.808393	1.74274	-0.796051
25	C	8	CEBPG	ENST00000284000	ENSG00000153879	CEBPG	CEBPG	1.97507	-0.197647	0.248803	0.0390942	0.627242	2.025	1.2787	2.1504	-0.501708	-1.12047
25	C	9	METTL5	ENST00000308099	ENSG00000138382	METTL5	METTL5	0.546174	-0.44252	3.0985	-0.175982	0.415978	-0.320427	0.901958	-0.140654	-1.19638	1.22073
25	C	10	LRP5	ENST00000294304	ENSG00000162337	LRP5	LRP5	1.33087	-0.15161	0.280204	0.818006	-0.558021	-0.27185	-5.50852	-0.477296	4.69445	0.178547
25	C	11	PRSS36	ENST00000268281	ENSG00000178226	PRSS36	PRSS36	-1.1271	3.39945	-1.89765	-3.53769	-1.49204	-2.14219	5.47693	-2.74639	-3.38233	0.622547
25	D	2	C1QTNF1	ENST00000311661	ENSG00000173918	C1QTNF1	C1QTNF1	-3.17817	-0.651214	-2.91186	2.1799	3.03994	-3.43925	0.236281	-0.385177	0.397874	-0.0876042
25	D	3	SPATA20	ENST00000393244	ENSG00000006282	SPATA20	SPATA20	-1.16809	-1.10122	0.222281	2.33185	-0.828275	-1.72647	0.179669	-3.07769	3.17757	-1.13838
25	D	4	RNF130	ENST00000261947	ENSG00000113269	RNF130	RNF130	0.414717	-0.853703	1.61421	0.970536	0.428762	-1.44106	-0.952556	-1.40638	0.672451	1.13969
25	D	5	CASP5	ENST00000393141	ENSG00000137757	CASP5	CASP5	4.09323	-1.18877	2.01629	0.898566	1.35402	-1.20429	-3.17027	0.747419	3.01435	-0.46742
25	D	6	RBM5	ENST00000395174	ENSG00000003756	RBM5	RBM5	-0.672978	-0.731306	0.989935	1.32129	0.33719	-0.678665	4.2877	-1.93891	-0.967082	-1.27684
25	D	7	NR1D1	ENST00000246672	ENSG00000126368	NR1D1	NR1D1	-0.191549	1.49593	-1.08871	-1.14188	-1.45564	-1.42119	0.443477	-1.06787	2.2461	-1.97001
25	D	8	NEIL3	ENST00000264596	ENSG00000109674	NEIL3	NEIL3	-1.13108	-0.156873	-1.79573	1.97468	-1.5542	-0.254255	-1.43168	-3.66326	4.48494	-0.395787
25	D	9	CSF1	ENST00000329608	ENSG00000184371	CSF1	CSF1	2.77499	-0.857414	1.85477	0.541545	0.571551	3.33142	2.10164	1.31214	-0.760651	-0.948632
25	D	10	MXI1	ENST00000369623	ENSG00000119950	MXI1	MXI1	2.18324	-1.09241	1.10354	0.173083	1.4759	2.85074	-2.84409	1.24022	1.48359	1.01574
25	E	2	PHYH	ENST00000263038	ENSG00000107537	PHYH	PHYH	0.555588	2.41455	-0.883457	-2.69987	-1.36244	4.89606	-0.533838	0.770522	-0.785165	1.40811
25	E	3	ANO9	ENST00000332826	ENSG00000185101	ANO9	ANO9	0.123845	0.376255	-0.0281097	-0.518034	0.016292	4.28302	3.90368	-0.913852	-0.646855	-2.10632
25	E	4	GGA3	ENST00000351904	ENSG00000125447	GGA3	GGA3	-0.961022	3.17024	-1.12385	-3.53888	-2.4782	4.3467	1.45087	0.361906	-0.316918	-1.02482
25	E	5	TRIM16	ENST00000336708	ENSG00000108448	TRIM16	TRIM16	0.505333	0.316211	1.18715	-1.07557	-0.621674	5.29911	1.84109	0.551593	-0.633913	-1.25849
25	E	6	USP51	ENST00000330856	ENSG00000185295	USP51	USP51	-1.10738	0.0260143	0.962199	-0.247211	-0.0480611	-1.14905	-1.80243	-0.135331	2.76066	-0.984825
25	E	7	DPYS	ENST00000351513	ENSG00000147647	DPYS	DPYS	0.198199	1.49423	-2.03283	-1.55579	-0.430633	1.58436	3.82897	-1.99506	-1.0471	-1.16993
25	E	8	IQGAP2	ENST00000274364	ENSG00000145703	IQGAP2	IQGAP2	-1.68794	2.63083	-1.6641	-2.68474	-1.32225	1.03453	4.33548	-2.20471	-1.98354	-0.355872
25	E	9	HESX1	ENST00000295934	ENSG00000163666	HESX1	HESX1	0.348512	-1.71498	2.31113	1.34394	2.57326	0.601783	-4.73824	0.857696	1.22505	2.2802
25	E	10	CPO	ENST00000272852	ENSG00000144410	CPO	CPO	1.70597	-1.15428	1.79092	1.17527	1.24459	6.11605	0.508909	3.0086	-1.1239	-0.272033
25	E	11	LHX4	ENST00000263726	ENSG00000121454	LHX4	LHX4	0.478729	2.11875	-1.60599	-2.14322	-1.09846	3.43301	-1.03586	2.63203	-1.10985	0.692407
25	F	2	SLC39A6	ENST00000269187	ENSG00000141424	SLC39A6	SLC39A6	-0.984804	0.719505	-0.690608	-0.92474	0.739014	-3.42882	-0.604056	0.411943	1.02696	-1.37131
25	F	3	PCCB	ENST00000251654	ENSG00000114054	PCCB	PCCB	-0.599588	0.897367	-0.307262	-0.37609	-1.073	0.0849229	1.61902	-2.42181	-0.0595339	0.518056
25	F	4	RNF151	ENST00000321392	ENSG00000179580	RNF151	RNF151	-1.70836	-1.14419	-0.878912	2.77324	0.0234849	-2.15548	1.62833	-4.25227	0.260378	0.652748
25	F	5	GIP	ENST00000357424	ENSG00000159224	GIP	GIP	-1.06284	-0.481143	-1.10663	1.27725	0.739802	0.617197	4.3287	-1.98538	-0.506783	-1.90173
25	F	7	FBXO33	ENST00000298097	ENSG00000165355	FBXO33	FBXO33	2.02732	-1.8054	2.99329	1.52275	1.28725	3.15815	0.472267	0.846716	0.240732	-1.10307
25	F	8	YSK4	ENST00000315513	ENSG00000176601	YSK4	YSK4	2.76526	-2.20412	4.00449	1.51973	2.56943	4.04619	-0.793037	0.156355	0.0574395	0.811345
25	F	9	LYPD3	ENST00000244333	ENSG00000124466	LYPD3	LYPD3	2.88093	1.94039	0.320251	-2.36169	-2.4282	-1.92568	0.3947	-1.93328	-0.673594	1.47472
25	F	10	STX1A	ENST00000222812	ENSG00000106089	STX1A	STX1A	-0.0688703	2.1539	-0.126422	-2.48477	-1.87604	-1.84314	-1.70182	-0.289531	2.15338	-0.248774
25	F	11	IMPG1	ENST00000369950	ENSG00000112706	IMPG1	IMPG1	-2.2917	2.46223	-2.59405	-2.25492	-2.18963	-1.07482	2.51835	1.9001	-1.19447	-1.68567
25	G	2	RBM4	ENST00000408993	ENSG00000173933	RBM4	RBM14	1.07812	-1.6266	2.25004	1.2105	2.2665	1.39098	-0.508862	1.59252	-0.833543	0.891909
25	G	4	SLC25A25	ENST00000373064	ENSG00000148339	SLC25A25	SLC25A25	-0.142338	1.10988	-1.13464	-0.919483	-1.19905	-1.71553	-1.98364	-0.510329	-0.213733	2.16296
25	G	5	FBXL11	ENST00000398645	ENSG00000173120	FBXL11	FBXL11	-1.22863	0.189126	1.68576	-0.521601	-0.114021	-3.5788	-6.46055	0.415122	3.72953	1.11863
25	G	6	ALDH1A1	ENST00000297785	ENSG00000165092	ALDH1A1	ALDH1A1	-1.6287	-1.29007	-0.75489	0.829688	5.17293	1.28823	-1.57844	1.56085	-0.240533	1.2978
25	G	7	SETMAR	ENST00000358065	ENSG00000170364	SETMAR	SETMAR	-0.110459	-0.0369543	4.31089	-0.753394	-1.74173	2.62233	0.134827	1.42159	-0.561977	0.450965
25	G	8	IL21R	ENST00000395755	ENSG00000103522	IL21R	IL21R	-0.876922	-0.321148	1.23693	-0.0590158	0.848021	-2.98036	-5.02538	-1.51592	4.23578	1.02717
25	G	9	PITPNM2	ENST00000280562	ENSG00000090975	PITPNM2	PITPNM2	-1.63518	2.4524	-1.18108	-2.16666	-2.59592	-2.94568	-5.46429	1.57274	3.35952	0.378057
25	G	10	ANP32E	ENST00000314136	ENSG00000143401	ANP32E	ANP32E	-0.538764	-1.16974	2.18611	1.39575	-0.6931	2.28756	-1.01076	0.71699	0.440911	0.840723
25	G	11	FBXW4	ENST00000331272	ENSG00000107829	FBXW4	FBXW4	-1.62074	-2.10549	0.871166	3.6151	1.14531	-1.10946	-1.83292	-0.772958	1.79902	0.0828397
25	H	2	APRT	ENST00000378364	ENSG00000198931	APRT	APRT	1.94137	-2.62025	2.19937	2.60743	3.08986	-0.182349	-3.62057	0.5248	0.254089	1.83901
25	H	3	CEL	ENST00000372080	ENSG00000170835	CEL	CEL	-1.1665	-1.07603	1.23193	1.03956	3.32001	0.915375	2.95784	-1.85686	-0.825823	-0.616566
25	H	4	SH3BP4	ENST00000344528	ENSG00000130147	SH3BP4	SH3BP4	-0.759036	3.16377	-1.79227	-3.47638	-2.95825	-0.231952	2.8186	0.150094	-1.65918	-0.953842
25	H	6	MYLK4	ENST00000274643	ENSG00000145949	MYLK4	MYLK4	0.531144	-0.820529	2.50257	0.631354	0.072602	2.68186	1.47657	0.402123	-1.84278	0.39913
25	H	7	EPM2A	ENST00000324857	ENSG00000112425	EPM2A	EPM2A	-1.55069	1.69742	-1.78682	-2.19448	-0.463488	0.0455607	0.0419085	0.475374	-2.19644	1.62297
25	H	8	RABL5	ENST00000315322	ENSG00000128581	RABL5	RABL5	2.71445	-1.12527	2.36734	0.823799	-0.456489	-1.5842	-1.13023	0.911559	1.21977	0.783707
25	H	9	SCN3B	ENST00000299333	ENSG00000166257	SCN3B	SCN3B	-1.72319	-1.91449	-1.22089	2.83084	1.99011	0.960809	-2.85507	2.10815	1.55177	0.516322
25	H	10	FKBP4	ENST00000001008	ENSG00000004478	FKBP4	FKBP4	-1.45801	-1.5541	-1.84272	2.95304	0.754129	-1.89873	-0.6914	1.17036	0.777726	-0.159853
25	H	11	ADAMTS9	ENST00000295903	ENSG00000163638	ADAMTS9	ADAMTS9	1.26905	0.179624	0.348343	0.130279	-0.599212	-0.485309	-2.18646	-0.400003	0.86988	0.944077
26	A	2	DOPEY1	ENST00000349129	ENSG00000083097	DOPEY1	DOPEY1	2.72083	-1.32302	1.28796	0.761274	2.27767	3.37721	-2.22269	1.96008	0.269068	0.635938
26	A	3	RAD51	ENST00000382643	ENSG00000051180	RAD51	RAD51	-3.0891	-15.9092	-2.27969	22.8275	3.41152	-0.482486	-4.31039	-0.278276	3.02257	0.347507
26	A	4	OGFR	ENST00000370461	ENSG00000060491	OGFR	OGFR	1.89629	-0.791045	-0.00406091	0.237249	4.44274	3.00236	4.71032	-0.907374	-1.92353	-0.975618
26	A	5	AHCYL1	ENST00000359172	ENSG00000168710	AHCYL1	AHCYL1	3.01263	-1.88632	1.79831	1.81447	2.72565	3.47712	-0.339143	0.556819	0.28043	-0.0803465
26	A	6	CD1B	ENST00000368168	ENSG00000158485	CD1B	CD1B	-1.14889	1.92265	-1.84718	-0.837567	-0.911893	-0.839843	1.29473	-1.47684	-0.200049	-0.436623
26	A	7	DKFZP586H2123	ENST00000378880	ENSG00000149090	AC090625.5-2	0	2.45385	-0.786881	0.321817	1.45845	-0.664091	1.1806	-1.46574	0.898547	0.997965	-0.773723
26	A	8	EPB41L1	ENST00000397314	ENSG00000088367	EPB41L1	EPB41L1	2.06319	0.225211	0.445864	-0.428799	0.243861	-0.442931	1.01926	-0.192406	-0.639792	-0.718402
26	A	10	PITRM1	ENST00000380994	ENSG00000107959	PITRM1	PITRM1	0.435969	4.09789	-2.26569	-3.26802	-2.31723	1.20236	0.315459	2.04258	-0.640302	-0.828743
26	B	2	GRINL1A	ENST00000380569	ENSG00000137878	GRINL1A	GRINL1B	0.0305923	-0.246773	0.124341	0.216792	1.90694	1.71471	1.46021	0.885295	0.0308423	-1.25687
26	B	3	CD4	ENST00000011653	ENSG00000010610	CD4	CD4	-0.982532	1.42229	-1.47264	-1.27598	-1.36319	-0.0749224	3.02601	-1.18588	-1.34108	-0.734705
26	B	4	TRPM8	ENST00000324695	ENSG00000144481	TRPM8	TRPM8	-2.62691	-0.0107003	-3.27614	2.21287	0.742844	-2.0038	-2.5386	-1.53511	2.17691	0.65638
26	B	5	RUNX2	ENST00000352853	ENSG00000124813	RUNX2	RUNX2	1.98159	1.5745	-0.710227	-1.57109	-1.70419	0.765954	-2.25061	-0.0831808	2.04059	-0.0444736
26	B	6	SETD1A	ENST00000262519	ENSG00000099381	SETD1A	SETD1A	1.11884	2.44517	-0.850194	-1.77854	-2.18099	0.837173	1.44138	1.056	-0.00725596	-1.75983
26	B	7	FEN1	ENST00000305885	ENSG00000168496	FEN1	FEN1	3.22107	-0.236177	1.54561	-0.319687	-0.213689	-1.45615	2.52257	1.86272	-1.70871	-1.77477
26	B	8	LRCH4	ENST00000310300	ENSG00000077454	LRCH4	LRCH4	2.02887	1.615	-0.918792	-1.14041	-2.03144	-0.625357	0.829248	-1.80055	0.56421	0.0676385
26	B	10	GPIHBP1	ENST00000330824	ENSG00000182851	GPIHBP1	GPIHBP1	-0.328234	1.48668	-0.142681	-1.03583	-2.40362	-3.64411	-1.69114	2.52336	1.89919	-1.57528
26	C	3	APOA2	ENST00000367990	ENSG00000158874	APOA2	APOA2	-1.25949	-1.9502	-0.495606	2.34781	4.9996	-2.47846	-5.63477	-0.245894	2.92162	1.22809
26	C	4	UBE2K	ENST00000261427	ENSG00000078140	UBE2K	UBE2K	-0.911396	0.924205	-0.819617	-0.793358	0.791446	-0.0776784	0.457098	-0.0761658	-1.08861	0.852941
26	C	5	RAB43	ENST00000315150	ENSG00000172780	RAB43	RAB43	2.25581	0.355009	-1.19346	-0.145108	1.511	1.74976	0.76735	0.989932	-0.372534	-0.752065
26	C	6	CDH5	ENST00000341529	ENSG00000179776	CDH5	CDH5	2.39141	-1.0581	0.996032	1.06787	1.58624	1.74654	-1.7375	0.458892	0.439772	0.422303
26	C	7	RNF111	ENST00000348370	ENSG00000157450	RNF111	RNF111	-0.344118	0.241468	-1.96573	0.184044	0.698427	-0.238457	3.90945	-2.03417	-0.528411	-1.2769
26	C	8	PREPL	ENST00000409411	ENSG00000138078	PREPL	PREPL	1.21499	1.16515	-1.36025	-0.994271	-0.045446	-0.434053	-2.74146	-0.444548	0.340451	1.39531
26	C	9	IL17B	ENST00000261796	ENSG00000127743	IL17B	IL17B	0.781441	1.21033	-0.302969	-0.909414	-0.325999	-0.762481	10.1509	-1.34544	-4.06657	-3.22832
26	C	10	TBR1	ENST00000389554	ENSG00000136535	TBR1	TBR1	-0.620391	-0.600322	-0.969337	2.17194	-0.54104	-2.54304	-5.27967	-1.16507	3.91664	0.0770263
26	C	11	SPSB4	ENST00000393014	ENSG00000175093	SPSB4	SPSB4	0.762101	0.551296	-0.569929	-0.413321	0.705608	0.706068	0.721565	2.60844	-0.533514	-1.621
26	D	2		ENST00000410014	ENSG00000188010	MORN2	MORN2	-0.144646	-3.48123	2.27439	3.40949	2.48597	0.10829	1.48622	-0.197397	-0.266747	-0.546448
26	D	3	SLC9A1	ENST00000263980	ENSG00000090020	SLC9A1	SLC9A1	-1.2757	0.716596	-0.544969	-0.242737	-1.67304	-1.87981	-0.389768	-1.21725	1.01343	-0.143422
26	D	4	PLA1A	ENST00000273371	ENSG00000144837	PLA1A	PLA1A	1.40911	-1.00312	0.579281	0.903194	1.79521	-0.828163	-2.64687	-0.297183	1.78746	0.280194
26	D	5	ODC1	ENST00000234111	ENSG00000115758	ODC1	ODC1	0.162619	0.384936	-0.654734	0.433689	-0.953944	-2.29549	0.280075	0.302537	1.41926	-1.40603
26	D	6	WDHD1	ENST00000360586	ENSG00000198554	WDHD1	WDHD1	1.62571	-3.23494	4.67592	3.06432	0.784187	-1.3412	-4.55012	0.543737	3.48924	-0.102782
26	D	7	SPINK1	ENST00000296695	ENSG00000164266	SPINK1	SPINK1	1.02076	-0.43205	0.885582	0.167819	0.628081	0.655394	1.37497	1.5769	-0.849597	-1.25007
26	D	8	PLP1	ENST00000303958	ENSG00000123560	PLP1	PLP1	-0.950209	2.20181	-1.19544	-1.54638	-2.20152	-1.24619	3.39372	-1.24354	-0.451755	-1.93764
26	D	10	PLIN	ENST00000300055	ENSG00000166819	PLIN	PLIN	-2.48906	3.29343	-2.44619	-2.65279	-3.07551	-3.92939	3.51892	-2.00893	0.251513	-2.55067
26	D	11	SNX17	ENST00000233575	ENSG00000115234	SNX17	SNX17	0.186536	-0.29766	0.798379	1.24738	-1.2644	-2.04631	1.05091	-0.0292338	-0.34748	-0.192963
26	E	2	SCN9A	ENST00000303354	ENSG00000169432	SCN9A	SCN9A	1.41176	1.5239	-0.651507	-1.54778	-1.02748	2.06159	-1.01016	-0.482376	0.0125969	1.00156
26	E	3	PROS1	ENST00000407433	ENSG00000184500	PROS1	PROS1	1.66854	1.36903	-1.62548	-1.43772	-0.167451	4.20376	2.61495	-0.620535	-2.35047	0.934778
26	E	4	METTL10	ENST00000368836	ENSG00000203791	METTL10	METTL10	2.17739	-0.154046	0.90405	0.0396008	0.961341	2.39959	1.29721	1.41622	-1.9166	0.355184
26	E	5	ADAR	ENST00000368474	ENSG00000160710	ADAR	ADAR	-0.164946	-1.62965	0.570503	2.23498	0.205745	-2.73182	-2.37787	-1.52539	1.72632	0.770411
26	E	7	ATP2B1	ENST00000261173	ENSG00000070961	ATP2B1	ATP2B1	2.11348	-1.60622	1.56603	1.26214	2.30733	2.48683	-2.00133	1.64922	0.375439	0.470503
26	E	8	KCNIP1	ENST00000377360	ENSG00000182132	KCNIP1	KCNIP1	0.52947	-0.771852	0.308648	0.415376	1.84934	1.62652	-1.40538	1.08329	-0.571905	0.844517
26	E	9	DIDO1	ENST00000354665	ENSG00000101191	DIDO1	DIDO1	0.0956609	0.315059	0.870969	-0.375122	-0.0208276	-1.68676	-4.34901	-1.28424	3.95787	-0.071134
26	E	10	FBXO40	ENST00000338040	ENSG00000163833	FBXO40	FBXO40	1.50035	2.16381	-1.25085	-2.05339	-1.4462	2.37846	0.152595	-0.56848	-0.694535	0.28377
26	E	11	ACACA	ENST00000361253	ENSG00000132142	ACACA	ACACA	-1.53781	3.96734	-3.31194	-3.46571	-2.73465	-1.23025	4.04671	-3.17604	-2.56408	0.90782
26	F	3	CD160	ENST00000401557	ENSG00000117281	CD160	CD160	-1.73858	2.09201	-1.29362	-1.93034	-2.04867	-2.8592	1.04905	-1.42097	-0.337125	-0.0583695
26	F	4	DTX1	ENST00000257600	ENSG00000135144	DTX1	DTX1	-0.848258	0.334477	-1.6719	0.343509	-0.355207	-1.29611	-1.14095	-0.22267	2.86187	-2.23171
26	F	5	SERPINB10	ENST00000397996	ENSG00000166404	SERPINB10	SERPINB10	1.27952	-1.17595	2.18171	1.19142	-0.357052	2.99383	0.518969	0.973834	1.03737	-2.04799
26	F	6	CHRNA1	ENST00000348749	ENSG00000138435	CHRNA1	CHRNA1	-0.75883	-1.54995	0.19285	2.97841	-0.555527	-1.20844	1.78326	-0.733713	0.672571	-2.15633
26	F	8	MEX3C	ENST00000406189	ENSG00000176624	MEX3C	MEX3C	1.2673	-1.4535	2.88157	0.86996	1.24571	-0.525605	-3.04314	-0.0384529	0.61454	1.63957
26	F	9	RAB2A	ENST00000396697	ENSG00000104388	RAB2	RAB2A	2.23511	-2.03079	2.73394	1.34907	2.28512	1.71519	-2.29634	2.45621	0.0986732	0.536376
26	F	10	TBC1D1	ENST00000261439	ENSG00000065882	TBC1D1	TBC1D1	1.37469	-1.16483	2.53789	1.14658	0.832852	2.34711	2.84358	0.405394	-1.51559	-0.838552
26	F	11	LMNA	ENST00000361308	ENSG00000160789	LMNA	LMNA	1.72271	-0.453226	1.02011	0.68973	-0.461241	0.104248	-1.954	0.698248	1.35861	0.0157182
26	G	2	AASS	ENST00000358954	ENSG00000008311	AASS	AASS	-1.06763	0.365034	0.7477	-1.07342	-7.25252e-05	3.10594	1.38556	1.12279	-0.853472	-1.11875
26	G	3	LRRC2	ENST00000395905	ENSG00000163827	LRRC2	LRRC2	-1.77538	1.25442	-1.43896	-1.09922	0.392935	1.06238	-3.99353	0.335382	1.14211	1.54871
26	G	4	GLI2	ENST00000361492	ENSG00000074047	GLI2	GLI2	-0.857723	2.59576	-1.70868	-2.41909	-1.55441	3.29725	3.59261	-0.114645	-2.08163	-1.06537
26	G	5	PHIP	ENST00000275034	ENSG00000146247	PHIP	PHIP	1.6795	-3.60851	3.88533	2.68224	2.99601	2.26715	-1.29782	1.51778	0.4845	-0.429998
26	G	6	KIAA1524	ENST00000295746	ENSG00000163507	KIAA1524	KIAA1524	-1.44966	0.935759	-0.826252	-1.3514	-0.683597	2.65576	-0.119051	2.16582	0.108488	-1.04228
26	G	7	PPRC1	ENST00000278070	ENSG00000148840	PPRC1	PPRC1	-1.63939	1.63347	-1.52597	-1.76294	-1.1446	-1.93652	-2.62952	-2.45465	-0.727538	2.80363
26	G	8	KCNJ12	ENST00000331718	ENSG00000184185	KCNJ12	KCNJ12	-3.58415	-3.56634	-2.52112	4.24589	7.43058	-2.36146	-1.14393	-2.07879	2.1943	-1.10382
26	G	9	TCF3	ENST00000262965	ENSG00000071564	TCF3	TCF3	0.811664	-2.16323	1.85324	1.4172	2.42217	2.65206	1.20908	1.39329	-1.57405	0.0109169
26	G	10	QARS	ENST00000306125	ENSG00000172053	QARS	QARS	-0.658515	0.893563	0.146769	-1.49456	-1.47959	-0.669421	-2.28266	1.39662	-0.252365	1.64662
26	G	11	ECD	ENST00000372979	ENSG00000122882	ECD	ECD	-0.118899	2.41956	-1.72619	-2.00257	-1.73715	-1.88044	3.75275	-0.477319	-0.985014	-2.24833
26	H	2	ADAMTS3	ENST00000286657	ENSG00000156140	ADAMTS3	ADAMTS3	-2.49611	-1.96766	4.98305	0.0994059	2.01102	0.803032	-1.86521	-0.347782	0.487161	1.12831
26	H	4	HMP19	ENST00000303177	ENSG00000170091	AC093310.1	0	-2.03255	1.08634	0.458245	-1.99488	-0.492477	1.90202	2.14617	-0.588802	-1.68176	0.131365
26	H	6	IQGAP1	ENST00000268182	ENSG00000140575	IQGAP1	IQGAP1	0.322913	-1.90471	2.36471	0.990037	2.35083	2.2437	2.85619	-0.599701	-1.69356	-0.415108
26	H	7	RDH5	ENST00000257895	ENSG00000135437	RDH5	RDH5	-1.11717	0.51276	0.0178614	-1.48667	0.939438	2.37062	0.889105	3.16523	-2.54632	0.294015
26	H	8	LDLR	ENST00000252444	ENSG00000130164	LDLR	LDLR	-2.8992	1.74691	0.405021	-2.13342	-2.12447	-0.017682	1.36263	-1.09711	-0.500083	0.0947003
26	H	9	OPTN	ENST00000396951	ENSG00000123240	OPTN	OPTN	2.91595	-1.45121	2.14606	0.497299	1.77199	2.9417	2.51249	0.306183	-2.98015	-0.0247661
26	H	10	EHD1	ENST00000320631	ENSG00000110047	EHD1	EHD1	-2.70397	-0.982369	-0.567525	1.88161	-1.01068	-3.90661	-4.16145	-1.65175	3.97553	-0.100506
27	A	4	SERPINE1	ENST00000223095	ENSG00000106366	SERPINE1	SERPINE1	1.10297	-1.71578	0.441665	0.937534	3.88543	1.10962	-2.10124	-1.09366	1.87619	0.780055
27	A	6	AJAP1	ENST00000378191	ENSG00000196581	AJAP1	AJAP1	1.44093	-0.316784	0.402883	-0.305198	2.23944	2.30309	-0.481386	1.90984	0.781731	-0.929312
27	A	7	CD81	ENST00000263645	ENSG00000110651	CD81	CD81	-2.19969	0.818354	-0.97242	0.573424	-1.54967	-1.44849	-2.3982	-0.775185	4.00293	-1.77951
27	A	8	VAV3	ENST00000370056	ENSG00000134215	VAV3	VAV3	-0.954707	1.95032	-1.05031	-1.52751	-1.1642	-0.639333	-1.38876	-1.30051	1.11055	1.1398
27	A	9	IL22	ENST00000328087	ENSG00000127318	IL22	IL22	-0.456459	1.11153	-0.362072	-0.55937	0.447454	2.11336	3.04357	-0.63962	-0.841423	-0.614709
27	A	10	CCL18	ENST00000004921	ENSG00000006074	CCL18	CCL18	-1.36003	1.84694	-0.717942	-1.11026	-0.240964	0.497954	0.28039	-0.919657	-0.448239	1.28282
27	B	2	SOCS6	ENST00000397942	ENSG00000170677	SOCS6	SOCS6	1.08054	0.882595	-0.405195	-0.771592	-1.45992	-1.19908	-0.431229	0.48218	1.46334	-0.39453
27	B	3	SMC1A	ENST00000322213	ENSG00000072501	SMC1A	SMC1A	1.33003	-0.481606	-0.996176	1.33511	-0.1304	-1.24258	-7.96905	-1.891	6.59616	0.0759142
27	B	4	CEP55	ENST00000371485	ENSG00000138180	CEP55	CEP55	2.98442	-1.46056	0.556894	1.27116	2.47874	-0.318895	-0.602073	1.1166	-0.530862	1.10219
27	B	5	|MARCH8	ENST00000374390	ENSG00000165406	MARCH8	MARCH8	0.532174	2.62636	-2.37346	-1.37741	-3.09066	3.36147	5.48865	1.57751	-2.79091	-2.0716
27	B	6	AJAP1	ENST00000378191	ENSG00000196581	AJAP1	AJAP1	-2.15643	4.248	-2.41345	-3.6502	-3.56836	-1.9689	-0.632236	-1.96632	1.53091	0.203361
27	B	7	OSBP	ENST00000263847	ENSG00000110048	OSBP	OSBP	3.31974	-0.0677327	0.948539	-0.741622	0.980122	1.75507	0.824242	0.869747	0.370209	-1.33998
27	B	8	VAV3	ENST00000370056	ENSG00000134215	VAV3	VAV3	1.18273	0.177358	0.103328	0.431378	-0.702933	-2.2218	0.520079	-0.964061	0.660779	0.276453
27	B	9	AMFR	ENST00000314566	ENSG00000159461	AMFR	AMFR	1.22796	0.257655	0.787513	-0.294345	-0.476261	-0.493175	1.89945	-0.527877	-1.33272	0.223903
27	B	10	SFXN5	ENST00000410065	ENSG00000144040	SFXN5	SFXN5	0.222351	-1.45272	-0.853212	2.30032	0.886312	-1.13456	-2.17887	-0.551641	1.14938	1.52346
27	B	11	MAN2B1	ENST00000221363	ENSG00000104774	MAN2B1	MAN2B1	3.90626	-1.60649	1.83722	-0.148905	4.92095	-2.94699	-2.31721	0.596558	0.052217	1.08473
27	C	3	MYO3B	ENST00000334231	ENSG00000071909	MYO3B	MYO3B	2.36847	-1.20436	1.47306	0.796639	1.35986	1.37002	-1.63012	0.835138	1.18358	-0.0611867
27	C	4	DHRS11	ENST00000251312	ENSG00000108272	DHRS11	DHRS11	-1.68324	1.74621	-1.52918	-1.30521	-0.56023	-2.94061	-0.645857	2.43519	0.211502	-1.4439
27	C	5	KIF26B	ENST00000407071	ENSG00000162849	KIF26B	KIF26B	-1.0624	1.71315	-1.12311	-1.05762	-2.06972	-0.729199	-1.88315	-1.17507	1.95795	-0.0886281
27	C	6	ALDH8A1	ENST00000349305	ENSG00000118514	ALDH8A1	ALDH8A1	-0.722532	-2.09768	-1.20257	3.96775	-1.07721	-2.49009	-0.549762	-2.5637	1.93792	-0.829376
27	C	7	ACCN2	ENST00000228468	ENSG00000110881	ACCN2	ACCN2	-0.72519	2.7565	-1.65747	-2.52415	-2.38133	-1.51161	-2.512	-0.256542	1.39177	0.605162
27	C	8	VPREB3	ENST00000398466	ENSG00000128218	VPREB3	VPREB3	2.4186	-0.804569	0.107916	-0.129857	1.68328	1.48302	-1.40869	0.266143	1.6895	-0.865387
27	C	9	LMO2	ENST00000257818	ENSG00000135363	LMO2	LMO2	-0.399813	1.98758	-0.607765	-1.47697	-2.35815	-0.421192	3.40319	-1.07575	-0.494961	-1.58415
27	C	11	MOBKL1B	ENST00000377668	ENSG00000114978	MOBKL1B	MOBKL1B	1.7195	-0.806454	1.70036	0.354138	0.694906	-0.0332798	0.982539	0.68675	-0.0312917	-1.21051
27	D	2	IFNA1	ENST00000276927	ENSG00000197919	IFNA1	IFNA1	1.99117	-1.07238	2.18568	0.449275	0.958292	1.47703	-0.71904	0.482216	0.587188	0.477483
27	D	3	PMAIP1	ENST00000269518	ENSG00000141682	PMAIP1	PMAIP1	-0.926733	2.87843	-1.50688	-2.60409	-2.15487	-0.0669057	2.19892	-1.55771	0.414789	-1.46616
27	D	4	FUCA2	ENST00000002165	ENSG00000001036	FUCA2	FUCA2	2.21777	-1.26315	1.30641	0.763875	1.76878	0.542798	-2.34698	0.770859	0.723041	1.21958
27	D	5	GLMN	ENST00000394498	ENSG00000174842	GLMN	GLMN	0.816459	1.33402	-0.477498	-1.22566	-1.11265	-0.68872	3.50028	2.23122	-2.22867	-1.37998
27	D	6	KCNAB1	ENST00000320719	ENSG00000169282	KCNAB1	KCNAB1	0.71721	0.72262	-0.11062	-0.180935	-0.780059	-1.79247	-1.13298	0.1625	1.10663	-0.209642
27	D	8	CLCA1	ENST00000234701	ENSG00000016490	CLCA1	CLCA1	0.930355	-0.0476939	0.650257	0.149305	0.137946	1.74789	0.643351	1.39373	0.319316	-1.22212
27	D	9	ERC1	ENST00000299183	ENSG00000082805	ERC1	ERC1	2.15953	-0.690474	0.039458	0.555733	2.5519	2.03157	-0.559715	1.38298	0.562614	-0.684862
27	D	10	TUBB4	ENST00000264071	ENSG00000104833	TUBB4	TUBB4	-1.53326	2.37818	-2.10905	-0.760379	-2.62002	-1.75911	3.86438	-1.47265	-1.47202	-0.338572
27	D	11	MSX1	ENST00000295284	ENSG00000163132	MSX1	MSX1	0.718986	0.98044	0.465221	-1.02223	-0.778339	0.673534	-1.21119	1.78557	0.255534	0.108248
27	E	2	CA13	ENST00000321764	ENSG00000185015	CA13	CA13	0.687306	-0.375882	2.27087	0.00487391	0.687592	4.7731	3.84085	1.73427	-2.96921	-0.640077
27	E	4	FIGF	ENST00000297904	ENSG00000165197	FIGF	FIGF	-0.544189	-0.206035	-0.0344942	-0.0466788	0.782522	0.754933	0.240236	-0.634477	-1.02549	1.4935
27	E	5	TCEB1	ENST00000284811	ENSG00000154582	TCEB1	TCEB1	-0.938064	0.819396	1.28221	-1.07083	-1.12316	-0.230856	1.29831	-1.36173	-0.87196	0.619379
27	E	6	ATP2A2	ENST00000313432	ENSG00000174437	ATP2A2	ATP2A2	-0.553206	-0.819256	0.674047	1.60501	-1.57815	2.15388	1.61486	-0.905459	-0.0233222	-0.811406
27	E	7	GRN	ENST00000357351	ENSG00000030582	GRN	GRN	0.0148747	0.366239	0.00656388	-0.582486	-1.10357	-0.837975	5.80405	0.0629511	-2.37421	-2.34825
27	E	8	SLC7A2	ENST00000004531	ENSG00000003989	SLC7A2	SLC7A2	2.68505	-0.573605	0.826063	-0.351365	1.62585	1.71468	1.40027	1.6353	-0.0604278	-1.95059
27	E	9	REEP3	ENST00000298249	ENSG00000165476	REEP3	REEP3	0.937464	2.15584	-0.702914	-1.58255	-1.61305	1.34671	-0.534234	3.06593	-0.86843	-0.140792
27	E	10	PRDM11	ENST00000263765	ENSG00000019485	PRDM11	PRDM11	-1.19567	1.01158	-1.62719	-0.161099	-1.01361	-0.150238	-0.03168	-0.161205	0.410243	-0.344729
27	E	11	FBXL17	ENST00000403689	ENSG00000145743	FBXL17	FBXL17	2.33847	-0.599775	0.139549	0.38478	2.9531	-0.890845	-3.50845	0.230336	-0.623892	2.14175
27	F	2	GNA12	ENST00000275364	ENSG00000146535	GNA12	GNA12	-2.51178	-1.50745	-1.44566	3.21972	0.113194	-2.25885	-2.41908	-0.350196	2.09982	0.510233
27	F	3	NAPSA	ENST00000253719	ENSG00000131400	NAPSA	NAPSA	1.92995	0.866036	-0.456963	-0.704971	-0.328895	-1.61852	3.14335	-0.0995452	-0.664853	-1.21573
27	F	4	FASN	ENST00000306749	ENSG00000169710	FASN	FASN	2.51497	-0.888522	0.738419	0.327452	2.08912	-1.84601	0.0247477	-0.624924	1.79582	-1.45894
27	F	5	GPC3	ENST00000394299	ENSG00000147257	GPC3	GPC3	1.72437	-0.150471	-0.411665	0.538159	-0.104724	-0.446137	-2.79953	0.773432	0.983026	1.25505
27	F	6	ATXN3L	ENST00000243324	ENSG00000123594	ATXN3L	ATXN3L	4.17575	-2.14527	2.10169	0.636813	4.65512	2.42017	1.46084	1.17373	-1.12414	-0.602196
27	F	7	MGST1	ENST00000396210	ENSG00000008394	MGST1	MGST1	1.21949	-1.39994	-0.381651	2.1411	1.87822	-1.86316	-1.94263	0.182369	1.00094	0.403791
27	F	8	TMUB1	ENST00000392818	ENSG00000164897	TMUB1	TMUB1	-0.8045	2.55133	-1.25595	-2.36485	-2.23707	-3.08432	-0.522307	-2.25899	2.40731	-0.37898
27	F	9	CCT4	ENST00000394440	ENSG00000115484	CCT4	CCT4	-2.72762	-3.47571	-3.3155	5.0051	3.54206	-3.40457	0.51418	-2.1453	-0.217734	1.22346
27	F	10	AHCY	ENST00000217426	ENSG00000101444	AHCY	AHCY	-1.33225	3.96237	-2.34733	-3.93141	-3.4387	3.84297	12.6614	-0.860795	-6.19088	-3.71976
27	F	11	RBBP4	ENST00000373493	ENSG00000162521	RBBP4	RBBP4	1.1463	-1.31338	1.70405	1.25133	-0.616753	-0.453293	4.68691	-0.981428	-1.35459	-1.05744
27	G	2	MNAT1	ENST00000261245	ENSG00000020426	MNAT1	MNAT1	-2.16027	0.930402	-0.378489	-1.03048	-0.451735	0.0597801	1.2017	-0.121199	-1.66175	1.18992
27	G	3	RNF12	ENST00000332687	ENSG00000131263	RLIM	RLIM	-1.68619	0.0130505	-1.27503	0.363008	0.651897	-1.79046	2.86641	-1.36758	-0.610976	-0.849253
27	G	4	TRPM1	ENST00000256552	ENSG00000134160	TRPM1	TRPM1	-1.90998	0.435351	-0.759238	-0.272171	-0.489723	-0.533201	0.438865	-0.0224055	-1.09985	0.620264
27	G	5	HERC1	ENST00000261887	ENSG00000103657	HERC1	HERC1	-0.588458	0.081589	-0.0886266	-0.0605482	0.0416473	0.336101	0.129639	0.472519	0.518013	-1.15973
27	G	8	SLC7A4	ENST00000382932	ENSG00000099960	SLC7A4	SLC7A4	-0.158364	-1.22455	1.5657	0.650266	2.11087	1.63951	4.06531	0.407819	-1.80511	-1.42022
27	G	9	CRLF1	ENST00000392386	ENSG00000006016	CRLF1	CRLF1	0.13805	-0.612239	1.15786	-0.112507	2.44584	0.67239	-5.1387	0.48924	0.812766	3.14132
27	G	10	RARA	ENST00000254066	ENSG00000131759	RARA	RARA	0.0911674	0.537298	-0.0130228	-0.237992	-1.02993	0.245784	-0.328406	0.211486	-0.365262	0.608926
27	G	11	SLC6A6	ENST00000360861	ENSG00000131389	SLC6A6	SLC6A6	0.627683	1.20883	-0.184598	-1.1953	0.00211255	0.976714	1.6736	0.932213	-0.771572	-0.610507
27	H	2	MCCC2	ENST00000323375	ENSG00000131844	MCCC2	MCCC2	1.24683	-0.789853	2.8999	-1.28099	3.04839	1.78293	-0.806484	0.883965	0.0167165	0.0802752
27	H	3	RNF38	ENST00000353739	ENSG00000137075	RNF38	RNF38	-1.46728	2.26835	-0.0584508	-2.97074	-0.720533	4.14575	0.530034	1.35817	-2.04053	0.0220306
27	H	4	FDPS	ENST00000356657	ENSG00000160752	FDPS	FDPS	-1.33785	-2.09357	2.39823	0.698173	1.83295	-0.854561	3.152	-1.00297	-1.30811	-0.336917
27	H	5	GUSB	ENST00000304895	ENSG00000169919	GUSB	GUSB	-0.369177	-2.74726	3.32935	0.832882	3.11274	-2.02159	-5.74252	-0.995248	1.82159	3.47431
27	H	6	SAG	ENST00000252857	ENSG00000130561	SAG	SAG	-0.273238	-3.70761	2.7658	3.13579	1.43188	0.903114	1.06393	0.375316	-1.43093	0.332692
27	H	7	OSM	ENST00000215781	ENSG00000099985	OSM	OSM	1.70647	-3.07642	3.19584	1.25726	4.8328	4.94064	1.51617	1.77221	-2.69925	0.458554
27	H	8	ATP2B3	ENST00000359149	ENSG00000067842	ATP2B3	ATP2B3	1.38944	-2.5306	2.66895	0.763539	3.85258	1.99167	-2.66288	1.07915	0.885186	0.500316
27	H	9	TGM1	ENST00000206765	ENSG00000092295	TGM1	TGM1	-1.17481	-0.801128	0.541129	-0.897233	3.62157	3.30171	1.53649	0.640168	-1.92278	0.72234
27	H	10	SLC12A2	ENST00000343225	ENSG00000064651	SLC12A2	SLC12A2	-2.01977	1.98954	-0.631181	-2.56156	-0.293311	-0.643087	-1.80511	0.0109772	-1.00848	2.80684
27	H	11	EEF1A2	ENST00000217182	ENSG00000101210	EEF1A2	EEF1A2	-0.127454	-1.73493	1.18898	1.82767	1.90988	1.98065	1.14355	0.175509	-0.525469	0.155202
28	A	2	STS	ENST00000217961	ENSG00000101846	STS	STS	-0.160331	-0.0763206	1.2477	0.454011	-1.16556	-0.838523	1.16146	-1.45048	-0.151508	0.0487901
28	A	4	CCT5	ENST00000280326	ENSG00000150753	CCT5	CCT5	-0.451635	2.10658	-3.21227	-0.956719	-0.981484	-2.1017	0.344096	-0.63708	-0.125821	-0.530283
28	A	5	ADAM12	ENST00000368676	ENSG00000148848	ADAM12	ADAM12	0.549274	2.49725	-1.19898	-1.75057	-1.56559	-0.727525	1.35028	-0.980118	-1.44785	0.854203
28	A	6	HRK	ENST00000257572	ENSG00000135116	HRK	HRK	-0.959955	2.18111	-1.75678	-1.27032	-1.59656	-0.681555	3.25903	-1.098	-0.336007	-1.33641
28	A	7	E2F1	ENST00000343380	ENSG00000101412	E2F1	E2F1	-0.548497	-2.63478	0.181663	2.30357	3.24374	-1.74877	0.837527	-2.26286	-0.393235	0.214151
28	A	9	SDHA	ENST00000264932	ENSG00000073578	SDHA	SDHA	1.06941	2.46499	-0.709515	-1.74579	-1.66077	-1.27348	-1.55473	-1.16615	1.08639	0.683694
28	A	10	ABCA5	ENST00000320086	ENSG00000154265	ABCA5	ABCA5	0.775551	2.47151	-0.0622911	-1.845	-1.83791	0.638391	-2.29972	2.17533	1.08741	-0.422614
28	A	11	GPRASP2	ENST00000340885	ENSG00000158301	GPRASP2	GPRASP2	0.679619	-1.00229	0.402476	0.636438	2.90475	2.46449	1.07496	0.281592	-0.800137	-0.0631426
28	B	2	MBD2	ENST00000398398	ENSG00000134046	MBD2	MBD2	0.500757	1.70998	-1.14301	-1.02003	-1.50744	0.398639	2.93972	-0.330548	-0.826297	-0.0838808
28	B	3	ASNS	ENST00000175506	ENSG00000070669	ASNS	ASNS	2.25158	-1.76528	3.73122	1.62059	0.513464	1.53335	3.75039	-0.671745	-1.03808	-1.09265
28	B	4	AMZ2	ENST00000392720	ENSG00000196704	AMZ2	AMZ2	0.912612	-0.738116	0.702039	0.765126	1.44295	1.00513	-1.98026	0.141987	-0.27013	1.10887
28	B	5	OPRS1	ENST00000277010	ENSG00000147955	SIGMAR1	SIGMAR1	0.625236	-1.8657	0.69157	2.07393	2.41301	-1.66617	2.93505	-0.801498	-0.812503	-0.588954
28	B	6	PRB1	ENST00000381832	ENSG00000121335	PRB1	PRB4	3.58885	-0.866095	0.548074	0.584737	1.96313	0.272665	-1.9206	0.164703	1.49357	0.123221
28	B	7	KTN1	ENST00000395311	ENSG00000126777	KTN1	KTN1	-1.71821	-5.78089	-0.468261	9.82029	-1.60991	-2.76721	0.834155	-1.30098	0.234574	-0.46153
28	B	8	ZRANB2	ENST00000370920	ENSG00000132485	ZRANB2	ZRANB2	2.78474	0.134374	0.3429	-0.123259	0.619843	2.74632	-1.3427	0.919672	1.25017	-0.75227
28	B	9	KMO	ENST00000366557	ENSG00000117009	KMO	KMO	-1.88309	-0.858482	-2.01081	2.92909	-0.27464	-2.28384	3.45044	-3.73919	0.587063	-1.34232
28	B	10	TNS1	ENST00000171887	ENSG00000079308	TNS1	TNS1	-1.58813	1.78193	-2.47637	-1.37831	0.0664506	-1.26079	3.6313	-2.59704	-1.33615	0.244837
28	B	11	DHRS3	ENST00000376223	ENSG00000162496	DHRS3	DHRS3	-0.0942443	3.8112	-2.09702	-3.31881	-3.27116	2.97285	6.90201	-0.636009	-2.69217	-1.42718
28	C	2	DOCK2	ENST00000256935	ENSG00000134516	DOCK2	DOCK2	1.44999	0.240898	0.200526	-0.469879	-0.214865	3.9821	3.25467	0.377222	-1.55094	-0.176854
28	C	3	SLC5A1	ENST00000266088	ENSG00000100170	SLC5A1	SLC5A1	0.32241	3.78374	-2.13925	-4.12267	-2.80698	0.740814	5.20068	-0.886086	-1.79229	-0.749855
28	C	4	TNFRSF1B	ENST00000349152	ENSG00000028137	TNFRSF1B	TNFRSF1B	0.743367	0.909081	-1.65635	-0.384578	-0.775425	-1.70202	1.6344	0.284941	-0.726826	-0.649998
28	C	6	GABRG2	ENST00000356592	ENSG00000113327	GABRG2	GABRG2	1.00368	-0.337624	1.06889	0.307847	0.763878	0.576897	-1.8346	0.66957	0.682559	0.264732
28	C	7	HSDL2	ENST00000262542	ENSG00000119471	HSDL2	HSDL2	2.46444	0.427527	0.0730904	-0.271043	-0.122964	0.0676391	0.566483	0.661004	0.147927	-0.48897
28	C	8	SMARCD3	ENST00000356800	ENSG00000082014	SMARCD3	SMARCD3	-0.885293	3.5487	-1.6637	-3.71062	-3.11923	0.724446	-3.39299	3.13752	1.87343	-0.936044
28	C	9	KLK14	ENST00000391801	ENSG00000129437	KLK14	KLK14	-0.441359	-1.87857	-0.420849	3.81823	-1.06062	-3.546	-3.1253	1.83434	1.46418	-1.1904
28	C	10	GNAT1	ENST00000405923	ENSG00000114349	GNAT1	GNAT1	1.06883	-0.361653	-0.739817	-0.344803	3.65563	2.18823	1.24742	0.871398	-0.91344	0.344286
28	C	11	C15orf27	ENST00000305457	ENSG00000169758	C15orf27	C15orf27	1.23743	-0.0614792	1.64658	0.361037	-0.871237	2.06232	1.29849	0.454	-0.524319	-0.694794
28	D	2	CLCA2	ENST00000370565	ENSG00000137975	CLCA2	CLCA2	-1.0184	-0.0300615	-0.45859	0.199644	0.172366	2.70798	-0.459806	0.052189	1.27521	-0.697684
28	D	3	CASP8	ENST00000323492	ENSG00000064012	CASP8	CASP8	0.300926	-0.382038	1.25947	0.0439253	0.468892	4.47761	3.43202	-0.554248	-1.06468	-0.833896
28	D	5	RAMP1	ENST00000404910	ENSG00000132329	RAMP1	RAMP1	1.88918	1.26918	-0.634114	-1.17762	-0.319399	0.392492	-3.05116	0.232917	1.70828	-0.250439
28	D	6	WDR92	ENST00000295121	ENSG00000221823	WDR92	WDR92	-1.34594	2.1789	-1.04892	-1.84595	-2.17007	3.57691	3.42967	-0.43854	-0.942747	-1.12316
28	D	7	LIPJ	ENST00000371939	ENSG00000204022	LIPJ	LIPJ	-1.10667	1.46105	-0.729489	-1.14354	-1.29207	4.3	5.12782	-0.983124	-2.08586	-0.680191
28	D	8	TBL3	ENST00000332704	ENSG00000183751	TBL3	TBL3	-2.52126	2.16039	-2.99527	-1.67805	-0.718185	-2.65983	-2.7243	-0.202525	-0.174562	2.14443
28	D	9	CD72	ENST00000259633	ENSG00000137101	CD72	CD72	-1.30458	2.83782	-1.62645	-2.52627	-1.62776	1.70872	3.49488	0.164258	-1.39137	-0.833268
28	D	10	SCARA3	ENST00000301904	ENSG00000168077	SCARA3	SCARA3	-1.67644	0.312492	-0.593665	0.361567	-0.452416	-1.55198	3.45918	0.277683	-1.08981	-1.61548
28	D	11	KCNA4	ENST00000328224	ENSG00000182255	KCNA4	KCNA4	2.25125	-2.05047	2.01386	1.58129	2.71562	-0.175496	-4.48459	0.364641	3.33438	-0.43716
28	E	2	SLC2A4	ENST00000317370	ENSG00000181856	SLC2A4	SLC2A4	0.816837	1.97412	-0.0816378	-2.03936	-1.74583	-1.88986	-0.772721	0.0719183	-0.0417257	0.745625
28	E	3	TLR8	ENST00000398476	ENSG00000101916	TLR8	TLR8	1.00255	-0.957122	2.51494	0.639208	1.03403	2.3246	1.04804	0.449364	-1.17345	0.520287
28	E	4	USP36	ENST00000312010	ENSG00000055483	USP36	USP36	0.397266	0.788721	0.501783	-0.878	-0.277819	0.705646	1.4836	-0.854024	-0.384299	-0.306945
28	E	5	TMPRSS4	ENST00000339018	ENSG00000137648	TMPRSS4	TMPRSS4	1.69812	-0.208333	-0.485048	0.723069	-0.105222	-1.30658	-3.34721	0.851256	0.527994	0.272047
28	E	6	PLCL2	ENST00000396755	ENSG00000154822	PLCL2	PLCL2	1.41255	-0.498218	1.09483	0.675575	-0.0252032	-0.509669	-2.47901	0.264434	0.146105	0.974753
28	E	7	SPRYD4	ENST00000338146	ENSG00000176422	SPRYD4	SPRYD4	-1.88135	-0.873188	-0.155211	-0.127413	3.28363	-2.87472	1.5854	-0.22847	-2.38113	1.32206
28	E	8	MAGED1	ENST00000375695	ENSG00000179222	MAGED1	MAGED1	1.23753	-0.247089	0.677735	0.512635	-0.450833	-1.21978	2.51609	-1.0741	-0.582194	-0.534376
28	E	9	SGSH	ENST00000326317	ENSG00000181523	SGSH	SGSH	-0.635273	2.03481	-0.673852	-2.29847	-0.431121	1.21664	7.58431	-3.45463	-3.15345	-0.590297
28	E	10	RNF166	ENST00000312838	ENSG00000158717	RNF166	RNF166	0.231186	0.973217	-0.786687	-0.381299	-1.15592	-0.623181	-0.623455	0.976341	0.568354	-0.945915
28	E	11	LIPF	ENST00000394375	ENSG00000182333	LIPF	LIPF	-1.6979	-0.448587	-1.02435	0.968322	1.41087	-1.48156	0.504324	-2.32489	0.656449	-0.0889505
28	F	2	TTN	ENST00000375038	ENSG00000155657	TTN	TTN	0.0999502	0.708306	-1.09352	-0.359892	-0.585918	-0.26838	-2.61757	-0.359564	1.23713	1.05519
28	F	3	KCNK16	ENST00000373227	ENSG00000095981	KCNK16	KCNK16	1.73603	0.37618	0.140437	-0.0477261	-0.863406	3.5071	0.100793	0.379484	-0.195588	0.281357
28	F	4	JARID1B	ENST00000367265	ENSG00000117139	JARID1B	JARID1B	3.70167	-4.17163	5.25381	2.81021	5.62373	3.08456	0.72893	-0.045163	-0.0345767	-0.476116
28	F	6	EML4	ENST00000406175	ENSG00000143924	EML4	EML4	5.3543	-1.80344	2.63867	-0.0613227	4.84971	2.96738	-1.96872	1.09491	0.459337	0.413881
[truncated: 15,100 more rows]

## Sheet: Table_S2
Table S2. Cell cycle arrest phenotypes after secondary RNAi screen with Dharmacon siRNA subset library on 9 cell lines.
Cell cycle phenotypes:
S+	increased number of cells in S-phase
G1+	increased number of cells in G1-phase
G2+	increased number of cells in G2-phase
OVERG2+	increased number of cells in OVERG2-phase
S-	decreased number of cells in S-phase
G1-	decreased number of cells in G1-phase
G2-	decreased number of cells in G2-phase
OVERG2-	decreased number of cells in OVERG2-phase
dead	decreased total number of cell
Ensemble Gnee ID (release 54), Gene Names refers to genome assembly NCBI36
		Cell cycle arrest phenotypes
Gene name	Ensembl_Gene_ID	hTERT-RPE1	U2OS	HeLa	HT1080	SAOS-2	SW480	SK-N-MC	SJCRH30	PC3
CASP8AP2	ENSG00000118412	S+	S+	S+	dead	dead S+	dead S+	S+	S+	dead S+
NPAT	ENSG00000149308	S+	S+	S+	dead	S+	S+	S+	S+	dead S+
HINFP	ENSG00000172273	G2+	S+			S+
DYRK1A	ENSG00000157540	G1-	G1-	G1-	G1-		G1-		G1-
SF3B1	ENSG00000115524		G2+	G2+	dead G1+	G2+	G2+	dead	S-	dead G2+
ISY1	ENSG00000240682	dead	G1- dead		dead G1+					dead G2+
CDC45L	ENSG00000093009		S+		dead					dead S+
CDC6	ENSG00000094804	dead	dead	dead	dead G1+	S+	G1+			dead
CDT1	ENSG00000167513	G2+								dead G2+
ORC1L	ENSG00000085840	G2+	G2+	G1-	dead G1-			G2+	G2+	G2+
PRIM2	ENSG00000146143	G2+	S+	S+		G1+
CLSPN	ENSG00000092853	G2+	G2+	G2+	dead G1-	G2+			G2+	dead G2+
DNA2	ENSG00000138346	G2+ dead	G2+	G2+	G2+	dead G2	G2+	dead G2+	G2+	cell-G2+
POLA1	ENSG00000101868	S+ G2+	S+	S+ G2+	G1-	S+	S+	S+	S+	S+
RPA1	ENSG00000132383	S+ G2+		G2+	dead S+	G2+		dead G1+	S+	dead
RPA2	ENSG00000117748		G2+	S+	G1-	S+	G1-		S+	S+
RPA3	ENSG00000106399				S+					dead
RRM1	ENSG00000167325	S+	S+	S+	dead G1+S+	dead G1+S+	dead S+	dead S+	S+	dead S+
RRM2	ENSG00000171848	S+ G1+	S+ G1+		dead S+	dead G1+	dead G1+	dead G1+	S+	dead G1+
BRCA2	ENSG00000139618	G2+				S+ G2+				G1-
C19orf40	ENSG00000131944		G2+		dead G2+	dead S+ G2+		dead		dead G2+
FANCE	ENSG00000112039	G2+	G1 +					dead
Rad51	ENSG00000051180	G2+ dead	G1+		dead G2+			dead		dead
DONSON	ENSG00000159147	G2+ S+ dead	S+	S+	dead G1-	S+	S+	dead	S+	dead S+
EIF3D	ENSG00000100353		G2+	G1-	G2+				S-
EIF3I	ENSG00000084623		G2+		dead G2+		G1+	G1+	S-
SENP6	ENSG00000112701	S+ G2+		G2+		S+
TFDP1	ENSG00000198176		S+		G1-		G1+	G1+	S+	dead S+
TFDP2	ENSG00000114126				G1+
DDB1	ENSG00000167986	G2+	G2+	G2+	G1-		G2+
DTL	ENSG00000143476	G2+	G2+OVERG2+	G2+		G2+	G2+	dead G2+	G2+	dead G2+
RBX1	ENSG00000100387	G2+	G1+	G2+	G1-	G1-	G1-	G1+	S-	dead
SKP1	ENSG00000113558	G2+OVERG2+	G1-+OVERG2+		G1-	S+			S-	dead OVERG2+
SKP2	ENSG00000145604	G2+	G2+			G1				G2+
CCNA2	ENSG00000145386	G2+	G2+	G2+	G1-	dead S+ G2+	S+	G2+	G2+	over G2+OVERG2+
ECT2	ENSG00000114346	G2+	G1- OVERG2+	G1-	G2	G2+OVERG2+	dead G2+	G2+	OVERG2+	over G2+OVERG2+
WEE1	ENSG00000166483	G2+	S+ dead	S+ dead	dead	dead S+		dead G2+	S+	dead
ITGAV	ENSG00000138448	dead	dead	dead	dead	dead	G1+			dead
CDK2AP2	ENSG00000167797	dead	G2+ dead	dead	G1+				S-	dead
CHMP2A	ENSG00000130724	G2+	G2+ dead		dead	dead		dead G1+	G1-	dead
GRRP1	ENSG00000197245	G1+	G1+						S-	dead G1+
WDR75	ENSG00000115368	S-	G1+		dead G1+					dead
CSDC2	ENSG00000172346	G2+	G1+		dead G1+			dead G1+		dead
RBCK1	ENSG00000125826	G2+	G1-						G2+
TWIST2	ENSG00000233608	G2+	G2+ dead	G1-	G1-	G1-				G2+
FOXK2	ENSG00000141568	G2+	G1-		G1-
USP15	ENSG00000135655				dead G1+	G2+	G1+		S+	dead G2+
BTF3	ENSG00000145741
CTSC	ENSG00000109861				dead G1+S-	S-	G1+			G1+
GLB1	ENSG00000170266	G2 dead					G1+
MYBL2	ENSG00000101057			G1+		S+			G2+	dead G2+
RHOA	ENSG00000067560		G1+			G1+
SEMA7A	ENSG00000138623
CDX2	ENSG00000165556		S+			S+				dead
CRK	ENSG00000167193		S+						S+	dead S+

## Sheet: Table_S3
Table S3. Gene-expression data from CASP8AP2, NPAT and HINFP siRNA treated U2OS and hTERT-RPE1 cells on 72 hrs after transfection
Log 2 fold change to negative control and p values in CASP8AP2, NPAT or HINFP siRNA treated cells are shown.
	hTERT-RPE1						U2OS
Ensemble_Gene_ID	CASP8AP2.logFC	CASP8AP2.P.Value	NPAT.logFC	NPAT.P.Value	HINFP.logFC	HINFP.P.Value	CASP8AP2.logFC	CASP8AP2.P.Value	NPAT.logFC	NPAT.P.Value	HINFP.logFC	HINFP.P.Value
ENSG00000000003	0.0766075091641092	0.410675235003998	0.144873495293425	0.132019409537219	0.146066094041309	0.129136785805585	-0.436765627722272	0.00032474173193882	-0.257925180139733	0.0134067520526233	-0.120494310599177	0.204193609470394
ENSG00000000005	-0.145718011065684	0.136524173799609	-0.12761844873208	0.187874500797015	-0.174508523721341	0.0797948416499112	0.0127407776851038	0.891732339033405	-0.0973938510844556	0.308048631726308	-0.126541225038365	0.191381015079949
ENSG00000000419	0.194178282123501	0.0646704123952846	0.320460161922778	0.00543835394613927	0.258797274333796	0.0185723446901577	-0.406202781867613	0.00100685041737028	-0.21400496386002	0.0444667537467583	-0.195878020170476	0.0626505980749698
ENSG00000000457	-0.126223234644236	0.220328072485754	-0.272152469755103	0.0157832168463884	0.0591155394226073	0.556787844158318	-0.4552120116785	0.000466615376371967	-0.504096661803421	0.000192724510977323	-0.190779484866688	0.0736399680629118
ENSG00000000460	-0.0277597600110546	0.841843902159139	0.356266833109658	0.0215711410321112	-0.244799480294188	0.0960189446298689	-0.530529403270292	0.00188024536888958	-0.277122214606997	0.0632042406255916	-0.22343551717377	0.125398286648335
ENSG00000000938	-0.183904572823831	0.131706351912732	-0.0506726504151898	0.664789886054107	-0.0882132832270539	0.454039634537038	0.383149430053039	0.00523600220854258	0.236164354011759	0.0594295832564585	0.316279508182404	0.016070900590224
ENSG00000000971	0.0543344974645734	0.646995666880522	-0.102730464402828	0.391585314411849	0.0716052484926575	0.54740101893016	-0.245790551285462	0.0538721158238111	-0.148984702934519	0.221170227478237	-0.438165240146357	0.0023151235834664
ENSG00000001036	0.0757166001408613	0.483241917643249	0.0420356965601716	0.695147348406573	-0.0300030764413677	0.779381073379684	-0.350450869750492	0.00535561241239921	-0.220259641399407	0.0559619413559144	-0.398251436742889	0.00224610178975445
ENSG00000001084	0.251043294863674	0.0170390557312802	0.244666644060812	0.0194480988607668	0.0751840758929347	0.427251770305679	-0.176487879303242	0.076651650202644	-0.0705996580150021	0.455311277838048	-0.0699028551961636	0.459675995619968
ENSG00000001167	0.00727365271086988	0.959592607274746	-0.0746745974316187	0.604881528732772	-0.188206793306659	0.204419027120426	-0.273658719573042	0.0740770879216215	-0.298973917036342	0.0536390634428679	-0.334318889030266	0.0337831705927233
ENSG00000001460	0.181536732252933	0.157534471898958	0.116499390663675	0.353267648155837	0.267045773224954	0.0460122941250203	-0.422545950868714	0.00400773917665728	-0.152094815302832	0.230963063777598	-0.542733950251219	0.000622976882461705
ENSG00000001461	0.342318444854159	0.0214894918812383	0.316766698933796	0.0310358093107505	0.707747227392682	0.000122711391991574	-0.181511740893646	0.189056569330455	-0.0197376093158317	0.882484959844789	0.0942330426091598	0.484455001026338
ENSG00000001497	-0.0561544873981816	0.561945909816735	0.115469425027722	0.242796149040614	-0.15869878807781	0.116516762417349	-0.0402767497755168	0.676439597458557	-0.000890175289036677	0.992615110151698	-0.184965169034063	0.0718419342320033
ENSG00000001561	-0.276662485867938	0.126277181800742	-0.198466021049822	0.262154598684483	-0.0208086571051362	0.904048160474968	-0.141713333212268	0.417677723993744	-0.0367331008215741	0.831582544013556	0.603083302635468	0.00350307102876437
ENSG00000001617	0.159846729999805	0.224418196975552	-0.0639948207925531	0.618068468474478	0.0890113130571688	0.489988259215194	0.0529322174340354	0.679573566585509	0.166137386434882	0.207736787035662	0.473305454116099	0.00232629900317914
ENSG00000001626	-0.0369134605704797	0.659468910724094	-0.0832500239981995	0.327770699660745	-0.0806335137628991	0.34264414398257	0.0578191124824854	0.49247595322582	-0.0110165890899259	0.895004600486363	0.0545426643806053	0.516890742045309
ENSG00000001629	0.278947592303897	0.00693227883369568	0.134755610853375	0.145517767523456	0.411222117198992	0.000402672016608606	-0.146485389371474	0.116202631599174	-0.199819106267144	0.0389996243083563	0.164217767192818	0.0817368262363169
ENSG00000001631	0.0612247134487776	0.525155259636306	0.0641763531897794	0.505712741902427	-0.0295798051156044	0.7573995013997	-0.0152125142105266	0.873601898508252	-0.0668165638183797	0.488686394001969	-0.120439705355464	0.2214508681604
ENSG00000002016	-0.00593214603504943	0.962389995080405	0.000797857830791671	0.994939492932998	-0.110255153273354	0.387901595692906	-0.455644250580431	0.00273616416267331	-0.22199421926346	0.0953934943368417	-0.374437402210855	0.00964281943122508
ENSG00000002079	0.856705411421157	5.15963045088867e-05	0.300068356530541	0.0584743403878853	-0.111662604914867	0.453785223484458	-0.18592309532027	0.221000863434698	-0.301011605201048	0.0577890198339392	-0.225318415173456	0.143259991209388
ENSG00000002330	-0.244544471621278	0.0313859710301362	-0.353549098368837	0.00403036310545854	-0.31670579174942	0.00809274563914188	0.227517127218331	0.0428781076994428	-0.188781123239583	0.0853143971417688	-0.166205721872744	0.125021627953033
ENSG00000002549	0.198150706022154	0.0964468406760675	0.153909831947045	0.187274474741456	0.0873337023348979	0.44369481782091	-0.052581442664815	0.64220339191219	-0.0105696207265034	0.92528128491695	-0.0665879382903967	0.55729169919536
ENSG00000002586	-0.0273680523561364	0.839752607871452	0.0146305512149549	0.913867564509786	0.0541931307532355	0.689555772244806	-0.317825202493282	0.0324383055883576	-0.212284869202072	0.133678472130373	-0.0945285273952496	0.488740970683127
ENSG00000002587	0.243754316002865	0.0706432266664522	-0.275061962490952	0.0446812416031176	-0.288018438434971	0.0368221875240698	0.162488410460468	0.211920255656818	0.0267361828606454	0.832283157173554	0.209617140771409	0.114176196555361
ENSG00000002726	-0.0606409905604037	0.574622995670213	-0.0624703763200585	0.563286533670275	0.02179685907213	0.839253422645109	-0.0157814928430038	0.883191156034556	0.144827598106378	0.192441347737619	-0.000383538615739365	0.997149746917683
ENSG00000002745	0.155559504992528	0.32509034221858	-0.0106307024369148	0.945335872902182	-0.0937438421130548	0.548288373254573	0.0521961954267445	0.736928907585137	-0.059291048076676	0.702954606276818	-0.0906143074250605	0.561538527630054
ENSG00000002746	-0.152083076643363	0.21785182001983	0.101839950830412	0.40152019381421	0.0677180059234677	0.573981061155084	-0.177967821501617	0.153632862741776	0.0539385923832567	0.653553248756633	-0.0273553203659862	0.81940560278553
ENSG00000002822	0.237452914712053	0.027769656602288	0.302083961042202	0.00767204697469649	0.0380002653230802	0.698046633481251	0.398992650374291	0.00112430357781838	0.370007669328219	0.00198241796155942	0.167826251222557	0.103448841855785
ENSG00000002834	0.0553853642440458	0.529546211841374	0.00306797972517003	0.971998526873074	0.0476473083768578	0.587842364714578	0.137122652532977	0.133871279357592	0.0989811996692893	0.26916636143317	0.0406347229064483	0.643409262608017
ENSG00000002919	0.0498349721488536	0.656569336569332	0.0159357119479191	0.88653278669559	0.086066930696405	0.4460307829009	-0.167647326330839	0.149870596417124	-0.258278067309881	0.0347719542031775	-0.0647950347210786	0.564225832573685
ENSG00000002933	0.00512463480850611	0.968171689194243	-0.0673165976098047	0.602149102883811	0.118885097333711	0.362611479907068	-0.195815897628507	0.144228762779449	-0.159742488792163	0.227144501712044	-0.115655799592215	0.375379712857929
ENSG00000003056	-0.0493871220314759	0.558515847337858	0.128142240068899	0.143329438448307	0.15391381683556	0.0840749594242447	-0.147683580774421	0.0959316169559706	-0.0649600712158751	0.443820151012144	0.117108320159041	0.178131322187184
ENSG00000003096	-0.206010495917829	0.178677822728452	-0.0251754217487861	0.864719630691639	-0.405813104891557	0.0150683239023499	-0.121287878558872	0.417649131610628	-0.204134538409364	0.182392570107241	-0.104729299595869	0.482574674021876
ENSG00000003137	1.13526414334748	5.91231103144193e-06	-0.000726456728918912	0.996325370644689	0.150812839156604	0.347581609241917	0.292357879113378	0.0814662375070467	0.411609637058013	0.019712678681906	0.181677191579071	0.261492637799856
ENSG00000003147	-0.172664673594451	0.24658238133133	-0.160791936074149	0.278917348046968	-0.0364344212393863	0.801897562811377	-0.304639473110059	0.0518963462559083	-0.13542530637764	0.358595047742391	0.257580804270051	0.0935152259233891
ENSG00000003249	-0.0306081833858798	0.761634429672736	-0.208644560483926	0.0547511629826343	-0.178937525470263	0.09341333465176	-0.251363394678428	0.0245540180307138	0.149865684374091	0.153361687235302	-0.215467793079843	0.0482774118539071
ENSG00000003393	0.10170036915152	0.340653560152922	0.269495678905754	0.0212123267053133	0.0818526233637078	0.440254548894624	0.24975067734847	0.0304632788866329	0.0736641964540041	0.48635887187428	0.116631088805691	0.277152453917282
ENSG00000003400	-0.10054994978815	0.325755206594563	-0.121891400460699	0.237623176975226	-0.0328731537755238	0.74375832217828	0.253810332302491	0.0230181322462829	0.114487504713895	0.26581614562329	0.0448108277792012	0.656483291370259
ENSG00000003402	0.246303397627651	0.0208251807181751	0.227993017119568	0.0301128493264012	0.499480135327694	0.000138289471383214	-0.34072618282454	0.00302360286682489	-0.150143319079182	0.132857140761532	-0.00147465957390569	0.987670556002991
ENSG00000003436	-0.045105403511382	0.75154781760634	0.203366530546115	0.168664525728089	0.221752008406908	0.135992361732928	-1.09197832761471	2.95167655398516e-06	-0.661500282516395	0.000391191508714142	-0.500213679575698	0.00334799031605344
ENSG00000003509	-0.103819019541526	0.355007809069116	-0.115052944446584	0.307194863746353	-0.138086992609032	0.224433957532512	-0.353955171765242	0.00613004313158533	-0.284481269768218	0.0209335675182787	-0.23553358283662	0.0486859499904995
ENSG00000003756	0.239311816439622	0.0795605208001304	0.0601715014732243	0.640290511508623	0.13835820285577	0.291302148768511	0.255466194931236	0.0633059644215577	-0.0222193563164108	0.862488043650525	0.165936214497442	0.209893045128144
ENSG00000003987	0.0482913172985224	0.631931960310665	0.0185994202840658	0.853061941250583	-0.0547243932104586	0.587736632358692	0.1508998755807	0.149391284672895	0.177648640387405	0.0944668979926405	0.0918193379371295	0.368021803658856
ENSG00000003989	-0.24393834120575	0.103147452003759	-0.16966636157821	0.24433763026434	-0.375267247303632	0.0183527923567038	-0.0157996364081363	0.911306867671828	0.399323159465149	0.0131946347888388	-0.260236306706336	0.0841749870025763
ENSG00000004059	-0.0750064108665658	0.396228676806355	-0.290988478083538	0.00474414446172197	0.0940934631625918	0.291062026987343	-0.147848439439413	0.107488583528457	-0.158757371119174	0.0862064802711662	-0.0536757169290496	0.540965017788261
ENSG00000004139	-0.482093165833289	0.00930170235835853	-0.286306745521079	0.0930731816999135	0.0188412366091253	0.906846604664592	-0.089470847831457	0.58064708609212	0.319236500179154	0.0644070501929342	-0.0580967450442431	0.718858549073312
ENSG00000004142	-0.00996289973104147	0.896827017378038	-0.0593992960325895	0.444659431778697	-0.00511730909717478	0.946884179120771	-0.22213743604965	0.0113716967197305	-0.139753605231355	0.0865530708971556	-0.12553053474965	0.119714916697188
ENSG00000004399	0.0275903479736188	0.81806233700844	0.203960629204473	0.106421293366601	0.118716303713922	0.330950998910059	0.450374259957436	0.00209996997197769	0.431766167269256	0.00283528463158722	0.587455576325175	0.000248458522156398
ENSG00000004455	-0.124152261208105	0.228758357605683	-0.0762573706332024	0.451699417450758	0.12983549546842	0.209336238209848	-0.149517534973871	0.152215382526698	-0.164832175598605	0.117479500379102	-0.146174003099754	0.160872279604722
ENSG00000004468	0.0654208940175258	0.663679368066209	-0.00823370664924061	0.956192701046507	0.0257705210114714	0.863563906533892	0.0261256392626037	0.861704868748265	-0.0740212653286569	0.623082428977847	0.0451818593165494	0.763484984198427
ENSG00000004478	0.0821938288195252	0.395380362182587	0.118549483541953	0.227175543979477	0.0383091180807718	0.688697000810027	0.0416246905433688	0.663528827737044	0.142893336956142	0.150530348013982	0.085014487035366	0.379835497228684
ENSG00000004487	-0.167187700512695	0.0889574280017417	-0.0997612643776762	0.292439629634592	-0.109426835240264	0.250231711043411	-0.194432782344697	0.0521150469719463	-0.110281201332175	0.246741268932871	-0.138682085632864	0.151181988507395
ENSG00000004534	-0.0496386837765428	0.577171496478563	0.0449320705763112	0.613403320509819	-0.0782725038675869	0.38362970824209	0.0496153820082785	0.577348069182275	-0.153531780499984	0.100482288942225	0.0178075578367896	0.840625370527231
ENSG00000004660	0.0658311517804577	0.497650935263572	0.204921255501492	0.0490598359820796	0.272647898672249	0.0127186288138211	0.245798651671095	0.0218728047349859	-0.173760057208388	0.0885630562254231	-0.155650408379148	0.1230507074614
ENSG00000004700	0.245652655401223	0.0435948484214739	0.2897287974469	0.0205705316819477	0.000537977811781332	0.996166620632711	0.218555987728219	0.0682025242615989	0.0597027999279156	0.595982389087149	0.0693732335027359	0.538642971658214
ENSG00000004766	-0.082909629699218	0.436788633470251	0.00904138866110049	0.93160635496805	0.181463252923344	0.102691860458944	-0.539982207753042	0.000167058460113552	-0.425617800095538	0.00122467524785616	-0.244361550554572	0.0343605617024648
ENSG00000004776	-0.292541406631099	0.133439782012092	-0.142498374243942	0.449399755910867	-0.712603413301134	0.00184480802334566	0.023009618125597	0.901700607505918	0.00726611839688518	0.968878817649738	-0.0296729084661917	0.873472665030006
ENSG00000004777	-0.394373748310151	0.00666265069685465	-0.23208427547969	0.0801042756778666	-0.345272759891698	0.0143938980861009	-0.0111897111469474	0.928445475316684	0.000639726674871	0.995903018918965	-0.0918259368461127	0.465861475790051
ENSG00000004779	0.0439273761029266	0.712477046571207	0.0225302239618372	0.849781562433934	0.149018041943435	0.223719703710884	-0.359439328233925	0.00879218589241116	-0.340156414597109	0.0120729271508533	-0.147435371062539	0.228396835156275
ENSG00000004799	0.423556866222005	0.0440694259064596	0.0986401820319127	0.612191226855623	0.466759420801985	0.02887164802462	1.98281525731642	1.15557753262847e-07	1.74814892504681	4.90776365746637e-07	2.70896568991543	2.785531597945e-09
ENSG00000004809	-0.0719009393765808	0.519485237221198	-0.0268948114209788	0.808261870523536	-0.0157964682807008	0.88657472262729	-0.0740374749833528	0.507361361371727	-0.115115321095099	0.308480723029018	0.015613259479033	0.88788045046709
ENSG00000004838	-0.0526794766327381	0.584917620221328	-0.27808810732451	0.0111840640741864	-0.196673187412761	0.0568194892381486	0.174038461048313	0.0872016471426917	0.0336568383785227	0.72618276962494	-0.0120520518856457	0.899990770470894
ENSG00000004846	-0.000587676342499233	0.995094324884279	-0.011485010692593	0.90438494206561	0.0317555807055379	0.740263787968602	0.058764600762875	0.541704942158858	-0.104773409325022	0.284114023620462	0.069189448590508	0.473707392330459
ENSG00000004848	-0.113443822366351	0.46044084769099	0.168353050559577	0.279415410004964	0.0422371776053607	0.781466259054606	-0.0418903265036006	0.783210534050795	0.107211547005202	0.484943996127779	-0.0322954299585705	0.831913570352402
ENSG00000004864	-0.062880566963722	0.584539104048248	0.100291604927277	0.387455948725895	0.342981510850526	0.00920580867066196	-0.315207215714073	0.0147939618341753	0.0455452051874463	0.691254579487624	0.00763350635897808	0.946766017346093
ENSG00000004866	-0.153388323670224	0.151649110207696	-0.199608211982096	0.0690445684573835	0.0419544205253954	0.683663500227342	-0.167932149120052	0.11929498533843	-0.282863901544791	0.0148204516113604	-0.287786779227492	0.0134980117592139
ENSG00000004897	-0.0872809994154586	0.376991858100329	-0.00436384915942156	0.964213375136253	-0.0116917799309295	0.904341187619578	-0.327184688204269	0.00451929928259695	-0.387390517577394	0.0013665723827151	-0.211476180688082	0.0452122841015827
ENSG00000004939	-0.0672403887746187	0.385155088806875	-0.00306364613373677	0.967956791272963	-0.132042330491561	0.101147201112609	-0.02313345709051	0.762054839679287	-0.052090650793148	0.49853401355506	-0.0687804741531632	0.374690995982205
ENSG00000004948	-0.0288851967746009	0.743295732845853	-0.150984220928854	0.104006687083891	-0.166672237297333	0.0757727452191628	0.0223422085537122	0.799860600404735	0.0227175917965119	0.79657981702971	0.00657918607367325	0.940417766291127
ENSG00000004961	-0.0120724072698621	0.934860286659052	0.111282448057382	0.456183035782141	0.1673473124961	0.268923711536286	-0.673735321644996	0.000461865947488796	-0.231987974452425	0.13344436860495	-0.135418058332597	0.36703324217045
ENSG00000004975	-0.400560102081506	0.000108951331322554	-0.32280877060303	0.000711440515816134	-0.320337315054739	0.000756936843722017	-0.145360428496534	0.0685202327480986	-0.0113432748504634	0.879153471186914	-0.133871906687141	0.0903809953243473
ENSG00000005001	-0.168587086197998	0.139554378006556	-0.265603538773242	0.0276926537537863	-0.123278040587024	0.270475586030035	0.358290389616368	0.00530459745727019	0.270907386811166	0.0252276487946452	0.084945351339627	0.44192553380332
ENSG00000005007	0.03345124954763	0.751970991712495	0.119312119951537	0.270381957264336	-0.0531016044797639	0.61694412868319	0.208709322593876	0.065287082524812	0.243538826057955	0.0353118680351092	0.0312480729200821	0.767763775793825
ENSG00000005020	-0.224714384396455	0.0333691876684062	-0.0797214278383507	0.413669877237449	-0.0452466238318889	0.6396697514154	0.101028769787422	0.304026517255186	0.0776531950387147	0.425578247330952	-0.0388149616031002	0.687627943407244
ENSG00000005022	0.0849237403255199	0.337293208827462	0.149012592609486	0.104075893455827	0.0545007728987059	0.533650266071516	-0.228954560351257	0.0187529216264444	-0.152453825100807	0.0970883706775548	-0.0513417318466143	0.557289967043365
ENSG00000005059	0.085775256266551	0.438744578880601	0.269602817340546	0.0261329946302622	-0.0012317118405516	0.991021158954127	-0.447445909894191	0.0011192968350714	-0.166257797326607	0.145611369959693	-0.311570541309818	0.0124281225377201
ENSG00000005073	-0.128662818828669	0.342088550307344	0.119294273386091	0.377204921788737	-0.295775241772303	0.0411908146929189	-0.214422692577659	0.124335480675516	-0.0997863325878452	0.458042608044642	-0.36059005197562	0.0161766303537647
ENSG00000005075	-0.26546876058431	0.0341890970589366	-0.208418454271907	0.0859591815725288	-0.205228542490062	0.0903339743454739	0.0837662894553155	0.468349876303373	0.0605573112762325	0.598285216582807	0.0421591577859726	0.712988206665289
ENSG00000005100	-0.115266381330892	0.229717891258937	0.0902569475161474	0.341695081417428	0.0280043648313839	0.764263170693046	-0.0319729452076487	0.732201155863222	-0.0403365976046999	0.666381866755292	-0.0799337687889849	0.397942841190796
ENSG00000005102	-0.398175256385305	0.00629403973349838	-0.241281308275414	0.0702181460733416	-0.196630647560254	0.13191753012699	0.219518855416641	0.0959848513929072	0.110552748866797	0.382403557064293	0.0880184663543044	0.484374903921892
ENSG00000005108	0.259300871240279	0.0469023162972925	0.274218452624037	0.037150210208852	-0.088506812353395	0.466791790677417	0.202713773676007	0.109773966271242	0.274927367464625	0.0367383575823432	0.181695983597951	0.147857538568146
ENSG00000005156	-0.30328812375342	0.00254098893986471	-0.0189652167474108	0.819143435127942	-0.0448439490348047	0.590521883355223	-0.311185367121338	0.00211383741965327	-0.325053212525955	0.00153287611014494	-0.266967902468707	0.00596573450395341
ENSG00000005175	0.27041805674718	0.00895028540059144	0.456510186070535	0.000178408842042496	0.153514746819568	0.104754906862847	-0.170575418672527	0.0747076376379372	-0.0120472376799761	0.893201055862366	0.0173201508241601	0.847004177912811
ENSG00000005187	-0.0898187548982903	0.479833480792031	-0.165515567384252	0.203086455497755	-0.235552806175639	0.0788473121601035	-0.212521548112315	0.108989744324863	-0.1306583732398	0.309246297524356	-0.297775974198375	0.0314717626520982
ENSG00000005189	0.0633363181342688	0.517832921186915	0.416891712941069	0.00076154122658032	-0.200950717502111	0.0550019352108153	-0.389631673624324	0.00129392720998998	-0.152284180547682	0.134083504150498	-0.220689599796867	0.0376041382752915
ENSG00000005194	-0.11436326419624	0.301132408445616	-0.166028300059647	0.142046067335126	0.0539455758511442	0.619958820781209	-0.272840232410599	0.0234061929472504	-0.238928423734997	0.0425089753960031	-0.0374013846894679	0.73032082033668
ENSG00000005206	-0.311948482644206	0.0723062300649186	-0.497139577914598	0.00820185460513589	-0.108688170246891	0.507349591951678	0.0183813005988851	0.909963387410468	-0.044123790721935	0.786293235166574	0.0321737164616023	0.843175249234723
ENSG00000005238	-0.00536131284344066	0.971643256822851	-0.421363810428857	0.0137766130921831	0.199111788332436	0.201460463743094	0.567364175420297	0.00208829497994042	-0.0100009562298418	0.947134438484541	0.437760038202442	0.0111428068273194
ENSG00000005243	-0.569722320645853	0.000355817848613751	-0.469345386956553	0.00167854469581402	-0.180117442114431	0.1535264036493	0.0938469639589812	0.44375807215567	-0.272399143559709	0.0392733419350187	-0.0105942720625416	0.93029984166569
ENSG00000005249	0.113999813730324	0.424150803990795	0.228426769737378	0.122255442764762	-0.101266821704817	0.476550468411725	-0.45234531956997	0.00607984351588123	-0.0220225963917189	0.875785237878301	-0.333164660417546	0.0314799846759252
ENSG00000005302	-0.303314631293544	0.0233430224330851	-0.398650966074645	0.00497750055496863	-0.313114467114347	0.0199445336214765	-0.54438213322863	0.000493113400388324	-0.492818193174217	0.00109936507139059	-0.300243195419227	0.0245193727417415
ENSG00000005339	-0.0548646136985251	0.498642748300137	-0.119772982391543	0.152649923979198	-0.0945530169172208	0.251759041118922	0.317399481380432	0.00145438893782585	0.127917296525558	0.128696024498871	0.201484202502932	0.0239895772741169
ENSG00000005379	-0.319888196060027	0.0142632743463253	-0.124185312466989	0.291943106911869	-0.28685325183179	0.0248535305073224	0.0796142815043028	0.493693048384408	-0.00794518918194864	0.945034837054238	-0.0913939900136826	0.433378934992035
ENSG00000005381	-0.151240824143283	0.245854415309504	-0.0368429535408428	0.771822323549746	-0.14826725090085	0.254780705112558	0.21030249737947	0.114920538928541	-0.0263851623919029	0.835347310995442	0.0183478507341954	0.885027348823129
ENSG00000005421	-0.16542690764097	0.153079695411908	-0.180602117304165	0.121522872609254	0.0138930381830722	0.900510992778423	0.125833513355646	0.269104390369053	0.0347442321365241	0.754939330873726	0.0381020263499523	0.732227412356109
ENSG00000005436	0.069604208484809	0.401491772099678	0.109388766623853	0.196062893256032	0.0524933854432099	0.524427912280167	-0.71175209162416	7.46125871696728e-07	-0.434181763574993	0.000121648514353111	-0.481344646574612	4.58028337469196e-05
ENSG00000005448	0.0609566777398687	0.604322736804139	-0.332152748997581	0.0126189974732049	-0.0597307969905732	0.611536925394432	0.293843930614431	0.023819672418978	-0.000142772321181539	0.999026377234675	0.348524348179684	0.00960037947531294
ENSG00000005469	0.331560994563706	0.0142378459400665	0.423681308774456	0.00315587375048426	0.319866521107562	0.0172259328553521	-0.148539327613645	0.227055812282915	0.105944299330303	0.38221642291936	0.168789529730136	0.173312521202399
ENSG00000005471	-0.0434028405886879	0.699648668915625	-0.180746717344326	0.124527377977016	-0.177563634360947	0.130702965938272	0.105746922121088	0.354122277259484	0.45821751320551	0.00112567618106386	0.158794569160031	0.17274671733561
ENSG00000005483	0.0276075301628325	0.761251889512238	-0.121001212225204	0.197039464600585	0.178660383784937	0.0659934469602092	-0.336522267053045	0.00230615422797054	-0.304380942026183	0.00459042316653118	-0.21838883940727	0.0290535346059088
ENSG00000005486	-0.222085528132521	0.0790422307305367	-0.488853034822247	0.0010599908062879	-0.592506190896355	0.000212836164274891	-0.306122068277613	0.020950032603997	-0.289941494569476	0.0272338965896607	-0.520344234497614	0.000644239673476929
ENSG00000005513	-0.232651687755748	0.0973085802310323	-0.0509540400217725	0.701792441599405	0.103298540940099	0.441691054923275	0.489189319464074	0.00241364971660775	0.205626501300165	0.138278887313327	0.217099957049155	0.11933440280354
ENSG00000005700	0.177330263862794	0.0562424273300854	0.136764807535716	0.129943998365273	0.290867871880041	0.0044326929640288	0.0454112465839733	0.600366820922628	-0.362901278602413	0.000889787784992287	0.00675218577644099	0.93757808212763
ENSG00000005801	0.106591613030722	0.418416497642389	0.171036761247766	0.202949792803989	0.0206366624867176	0.873942549685443	0.067092377581222	0.607711315832854	-0.0579801972994449	0.656889001852736	-0.281115732808406	0.0462477173353362
ENSG00000005810	0.379052232681495	0.00087878119417247	0.439768535074221	0.000253699378273214	0.442243969336265	0.000241478354439548	0.519179017010495	5.49407844060413e-05	0.414366898872416	0.000423579704841685	0.5278218810034	4.68313645067084e-05
ENSG00000005812	0.138897743573564	0.258989848544114	0.252158154350361	0.0516945372897302	0.359636944168871	0.00923369879570663	-0.050304356520015	0.675961626220531	-0.0369536351075475	0.758431033876518	0.0282603975309854	0.813915429360878
ENSG00000005844	0.0171982553577461	0.893560726156525	-0.0105121259678862	0.934804808107726	0.128577755982918	0.326360655564619	0.037183138041915	0.772657580629603	-0.0904929839318318	0.485528759659665	0.0527372946053069	0.682493130365004
ENSG00000005882	-0.186713229522318	0.112484582258893	-0.432087271680017	0.00171042021868316	-0.0969119797314448	0.392871804571063	-0.144093210338712	0.211603151175454	0.00543198702902892	0.961241220511499	0.0954430707964882	0.399881454821135
ENSG00000005884	0.0593408444146668	0.563010720832807	0.000263823034138966	0.997934529745727	0.102946405353659	0.321982058837368	0.100750175750312	0.332023023118388	-0.00653531720610623	0.948874185894566	0.266379997438252	0.0195487459771266
ENSG00000005889	0.210679128313355	0.107192109406572	0.191476327867258	0.139763188548711	0.285453594284823	0.0356197460758644	0.0318978000940477	0.797350537153319	-0.11485279329348	0.362565042339993	0.176319129407548	0.171186484408877
ENSG00000005893	0.0480296061844072	0.614111721128439	-0.00353600282137201	0.970238436270415	0.0992739489871415	0.305103122376723	-0.175264581510506	0.0820720976046926	-0.0272095654235152	0.774394535718785	0.0124032925251853	0.895910520831524
ENSG00000005955	0.153751745414965	0.0571312047697484	0.2600404662691	0.00371503014688763	0.173445040002846	0.0349544569270858	0.250307705390922	0.00478378485228618	0.0653429018890712	0.390994106758186	0.221385864085791	0.0101640960756573
ENSG00000005961	-0.145291717857795	0.21362975270482	-0.253392187811469	0.0401380999034604	-0.0629919784314144	0.580333358496605	0.0883243788298969	0.440846382518631	0.0417067436115439	0.71337514689713	0.00607262774606543	0.957233602294712
ENSG00000005981	0.0879116086549185	0.395831002380806	0.13980932647635	0.186021054574344	0.191962278354485	0.0775183817633691	0.265121903117134	0.0201541320013206	0.222225320621635	0.0449355458552446	0.330287621933402	0.00579741948218996
ENSG00000006007	0.107514470200373	0.347204954226648	0.0617726586510638	0.584725453779028	0.220892997084274	0.0664716863516771	-0.288959278834656	0.0212049937298064	-0.210443164905918	0.0786655372292993	-0.105098249962641	0.357779391102766
ENSG00000006015	-0.154248977218923	0.113684326828268	-0.157456950008124	0.107052782435192	-0.14882804681542	0.125714320741392	-0.225364737515582	0.0277633777715478	-0.289133104182199	0.0072865676200433	-0.0559974946439787	0.548593408333307
ENSG00000006016	0.271264727090303	0.044185397784935	0.0947032619809169	0.45041685446815	0.253450417439682	0.0577083288424125	0.555227030209722	0.000541499013940009	0.693899995448359	7.4526886571617e-05	0.32351622862685	0.0197746986153716
ENSG00000006025	0.0355412627601543	0.819523427654904	-0.0529205520376346	0.734386584744967	-0.304199122177557	0.067828907405721	0.429628827941942	0.0146907305226293	0.172146655083705	0.279902958107933	-0.0722776644919003	0.643732231920238
ENSG00000006042	-0.423149015749767	0.00267948757987569	0.169446864450668	0.162022704141012	-0.380385370466364	0.00547633782744138	-0.104249828091137	0.378227561782807	0.222469558938549	0.0735826539366579	-0.235048712748642	0.0604326288858519
ENSG00000006047	-0.0912087968760504	0.543786055441474	-0.150952959867329	0.321024878422264	-0.222746597846005	0.151920132838372	0.0502406040187289	0.736775496865877	0.184577188087769	0.229321484992746	0.216973716142572	0.161982388045704
ENSG00000006059	0.0704161737275157	0.680982857820505	-0.0606184034513531	0.723168629447367	-0.144586713847267	0.40358208665959	0.073616659338767	0.667432865568091	-0.0275733363792172	0.871741147496706	-0.0231850640893274	0.892000114893961
ENSG00000006062	-0.308364540643677	0.00680150175635274	-0.148218627444289	0.146238372054197	-0.0836749847936709	0.398704886804782	-0.434061058513056	0.000577426944067051	-0.0667130427645066	0.498835724398164	-0.34553416649644	0.0032383458787305
ENSG00000006071	-0.0609459842151008	0.636058237994684	-0.162648868080415	0.218552957946171	-0.103010222646104	0.427583202653423	0.0678736518731071	0.598578935210649	0.303887740010869	0.0312276614878192	0.217158682909467	0.108034255258853
ENSG00000006074	0.227750756861803	0.0507501414382352	0.00284216783849978	0.978968986524956	0.134587471429389	0.225559077533684	0.077887776024526	0.474572415021223	-0.0765299336531209	0.482156440039356	0.321176512138635	0.00959643328273219
ENSG00000006075	-0.163988651504704	0.610907291625367	-0.106511754170717	0.740309523939381	0.222167230518239	0.49249408679972	0.789735870743587	0.026149366369352	-0.0281744405871187	0.92999381826617	0.176604809971858	0.584054767015754
ENSG00000006114	0.193679999206676	0.0597339198154643	-0.12135004540845	0.218635598943365	0.0860527835480198	0.375967151185114	0.155494335709742	0.121617371354259	-0.0186013328446748	0.845963980755055	0.0668063714164369	0.489200264017761
ENSG00000006116	-0.0478576953651904	0.682044311284853	0.0666392918496097	0.569577486645894	0.00882547119626009	0.939583029451999	0.119760528708727	0.313540172112035	0.0492933941911513	0.67311314342648	-0.0439301129026135	0.706729692809656
ENSG00000006118	0.105788276990461	0.247337085920074	-0.339622307306892	0.00188364747846383	-0.182761860786888	0.0566321809324296	0.327802585547842	0.00243317688970156	-0.0367629501524958	0.680619614116275	-0.288334413137554	0.0057667258693865
ENSG00000006125	-0.0362703856632898	0.641621339623779	0.146182652325855	0.077112808442872	0.173742309338838	0.0400283465644583	-0.491359631175285	2.21550204701508e-05	-0.243387092139871	0.00704730015835101	-0.312911580789507	0.00124314363377768
ENSG00000006128	-0.12706393738358	0.195534000791667	-0.22057407126416	0.0340728113180214	0.0610831329790757	0.523190206703414	0.102346072161647	0.291606628634247	0.135444315640444	0.169508628320717	-0.092572578278193	0.338228790504941
ENSG00000006194	-0.0552396022965107	0.635993963379292	-0.112380865438773	0.342189790505518	-0.0166079846195188	0.886382700411779	0.031140228443177	0.78898162988764	0.0278403230045461	0.810841137941646	0.135580472702098	0.255580917290137
ENSG00000006210	-0.0103394062887006	0.945486002472805	-0.0805831940056345	0.596131504773547	0.0519882936920455	0.731574519894142	-0.064129453206843	0.6725681205885	-0.209739572725805	0.180941401640729	-0.0368110804368227	0.807871002344594
ENSG00000006282	-0.323743952741779	0.00124880084598643	-0.335230219791995	0.000952479452099405	-0.267021062481197	0.00488454634935721	0.0296077403576422	0.713167231036505	-0.176047783593079	0.043768131048073	0.0851628972197087	0.299499859407704
ENSG00000006283	0.184788919893113	0.157735496137958	-0.0278387914109839	0.824788146607059	-0.146622685982278	0.255478530266564	0.794435281106486	2.24620696207201e-05	0.439682998193417	0.00346752788015975	0.64154097155629	0.000172911344121217
ENSG00000006327	-0.204544663654152	0.0227607306000497	-0.387919438512506	0.000295030456551105	-0.208099578432638	0.0209048889826768	0.129266752196427	0.126525808871728	-0.102674740006835	0.217208260254291	0.148289127974385	0.0837745500961795
ENSG00000006377	-0.249949614720557	0.0460904581923278	-0.141733748701206	0.233086285106639	-0.172952959880684	0.150954087546905	0.241008857160915	0.0532359170285496	0.24694028750821	0.0483884564194557	0.132568372106206	0.263061800127864
ENSG00000006432	0.128173397163141	0.325459294126576	0.107933411130535	0.405060228928435	0.133992865788244	0.304818659774345	0.811579347721389	2.16081135221789e-05	0.507536531212261	0.00140088299142326	0.655829933492916	0.000165983673494419
ENSG00000006451	0.120795719283874	0.282082702897638	0.107744013335555	0.33510972866771	0.0827143648440458	0.455937107679671	-0.216679886442163	0.0653855657504604	0.00129341636173486	0.990593923992138	-0.0489236182311377	0.656922900211879
ENSG00000006453	0.144535223987594	0.173124398297251	0.0591775993836787	0.565118448306577	-0.0597920961203275	0.561139712214977	-0.0347251258255081	0.734593108629758	0.271189150075198	0.0180926365728972	0.163928751298835	0.126085056001265
ENSG00000006459	0.574734119095218	0.00978471408751408	-0.129991370404322	0.505670154503211	0.421097358665755	0.0451276978200955	0.699991369467059	0.00276780809436366	0.0621535875674661	0.748645857378949	0.303862062335023	0.133681318554947
ENSG00000006468	0.0930518781519947	0.442671082493856	-0.408656452685108	0.0041194470903628	-0.689193946474322	5.69228393650696e-05	-0.288233602364832	0.0291472472880349	-0.286102441834618	0.030155127553921	-0.109656287700598	0.367779651944506
ENSG00000006530	-0.139254650189257	0.301864397081085	0.0502725414353709	0.704159996218631	0.0869234439789892	0.513864353923355	-0.287069975620581	0.045200655087794	-0.182759062826275	0.181763315596565	-0.212155788778071	0.12545560423852
ENSG00000006534	-0.776994806008341	3.32138695912986e-05	-0.627228546200855	0.000246081021192207	-0.239146359739433	0.0788691516552214	-0.377148841087958	0.0101272156703713	-0.336533540933063	0.0188113796609228	-0.310676028849088	0.0277848189250998
ENSG00000006555	0.127193313504482	0.329811804705561	-0.0566150322697658	0.659641198033264	-0.0809788198586041	0.530387028522312	-0.0302092827676441	0.813703930856562	-0.0553661860646084	0.666638284293729	-0.0859389365531502	0.505927331845899
ENSG00000006576	-0.168848453097624	0.0887585675749328	0.0521050985784051	0.579768136179449	0.11226439544002	0.242878698151205	-0.205914122283339	0.0429514465056487	-0.0707984111496156	0.454128305771971	-0.0686380187739051	0.467722036583443
ENSG00000006606	0.407248408360249	0.0374385487339892	0.370154539008457	0.0551659751090073	0.288526436239379	0.124499215469964	0.161468283000688	0.374705894765858	0.305807617716327	0.10536785615154	-0.19552630042324	0.285828337578374
ENSG00000006607	0.0515177859017424	0.648509677127413	-0.0433731115627749	0.700806775717222	0.152919668658153	0.189450344696454	0.13106404958872	0.256515539460539	0.0890695691342236	0.434371828356951	0.102797542860122	0.368839656303979
ENSG00000006611	-0.184924968704471	0.0978293933595271	-0.188242426871841	0.0925550269463493	-0.0239895258973464	0.820549293797683	0.206973544777548	0.0673054178317281	0.0646099017588311	0.543808977115576	0.18656156818935	0.0951946686053427
ENSG00000006625	-0.32550154219846	0.0479509286417983	-0.168859914183164	0.277657968217256	-0.633941748114353	0.000952364364459468	-0.220113577706135	0.163540461974581	-0.210817825337859	0.180728570484434	-0.376426442399584	0.0253938126780753
ENSG00000006634	-0.294367839861155	0.154780961145324	0.192616407401959	0.34086497395257	-0.231391985325919	0.2562198871323	-0.333012603697631	0.111215814687323	-0.319573561349791	0.124967534348703	-0.160060516614729	0.426112717647374
ENSG00000006638	-0.0142075242481026	0.934197108606465	-0.125717105583525	0.4696386446808	-0.195272550438024	0.268180159554984	-0.14993327430115	0.390545348977689	-0.113927652625218	0.511520709785082	-0.292179433415867	0.107193499789866
ENSG00000006652	0.258543982291822	0.018318983676519	0.276666569065807	0.0127674172406651	0.262397798799939	0.0169685070305683	0.545429124363179	7.56293431225718e-05	0.465270465211472	0.000319292858558826	0.14668829919868	0.149817365387642
ENSG00000006659	0.107411368761391	0.434587032081054	0.1073218934764	0.434960657562222	0.192270707239183	0.172680522138564	0.4480413618212	0.00512701535390261	0.0489672399133041	0.719091742259649	-0.0495065314768435	0.716146747852171
ENSG00000006695	-0.225845172982621	0.055345819570083	-0.184963505243477	0.108400732631236	-0.108681289022949	0.329452852686082	-0.365341478282241	0.00472214387143899	-0.0293313832943412	0.788780652648401	-0.0373238878875393	0.733411403466763
ENSG00000006704	-0.390622382477979	0.000589049426808979	-0.316760742379669	0.00289747281917402	-0.203203529050491	0.0353716629367958	0.107890469006506	0.234355147002283	0.0125147994943475	0.887175733834973	0.269798724915527	0.00819154421207903
ENSG00000006712	-0.0608777921834829	0.552322812799977	-0.110995808843713	0.286191991669691	-0.118600389204037	0.255938365515406	0.106388762589777	0.305794944544517	0.141507570547184	0.179767614896094	0.106523877709716	0.305206150459028
ENSG00000006715	-0.105956950303414	0.477766977441962	-0.169660269760466	0.262881837335215	0.149520162304402	0.321147811157182	0.158800935638197	0.293207576036128	0.0159909332931907	0.913836738484586	0.0784061509861669	0.597709557225583
ENSG00000006740	-0.00066918418100359	0.996727462779463	-0.113120994689566	0.492203592072193	-0.202998610835425	0.227009990780553	0.273718649202888	0.111089954678526	-0.0785824366209154	0.631631267280543	0.0525951895717034	0.747682177325611
ENSG00000006744	-0.0514191632770871	0.59064332049283	0.269262860340223	0.0127599159183511	0.0788311569119298	0.413140889495318	-0.416156353425739	0.00064816871257136	-0.00196317942279478	0.983519815588624	-0.199318497916439	0.0522062473510509
ENSG00000006747	0.648338029919234	0.00172888640874305	0.506727200810159	0.00890869975238872	-0.0038971027187138	0.981488502813392	0.190663416025972	0.268085127428312	0.483709701962133	0.0116458941010546	0.4487243098524	0.0174733284948625
ENSG00000006756	-0.342917010346542	0.020701425684313	-0.404430924538959	0.00838923050727483	-0.269990937179401	0.0586124729586624	-0.0235370804701605	0.85930421329841	-0.0561475409992358	0.673305744719651	0.0693023985541732	0.603456385787919
ENSG00000006757	0.487310254896531	0.0046134048125527	0.637959412352463	0.000634476042906259	0.640179561356689	0.000616699406929091	-0.363150625154879	0.0243925736939742	0.0435130929091176	0.765009001303529	0.148726966701776	0.315867736277236
ENSG00000006788	-0.0667145544326115	0.648812433026261	-0.0460359350862833	0.752809955332918	-0.0423953894468121	0.771725785613362	0.219476152323715	0.149204905587052	0.131534957842215	0.374823746365667	-0.123190649644906	0.404982863835354
ENSG00000006831	-0.0358675873588314	0.70366081757888	0.0183556573722043	0.845329076855825	0.0393925507620523	0.676299187696737	-0.120948217786877	0.212523352438001	-0.149368489337506	0.129450327386204	-0.0282140654676706	0.764523744433373
ENSG00000007001	-0.151544049293355	0.229800240712123	-0.101767819803432	0.412709332109771	-0.139464017612436	0.2670489193995	0.0557748977744463	0.650435073328332	0.138517021469228	0.270155916336564	0.111678898391662	0.36998311929642
ENSG00000007038	-0.0757878150828173	0.454297411772367	-0.0157090041716925	0.875423271052349	0.0359315768169148	0.720455416465249	0.0628961956410814	0.533195622333409	-0.00425080899694841	0.966146515488657	-0.110847516503011	0.279680760555653
ENSG00000007047	-0.00220401710623541	0.979208593024762	-0.0485250669132169	0.568635155086691	0.135143189666943	0.127409017120939	0.264256276298124	0.00721598430511614	0.257672365448292	0.00840346432933142	0.576032335199414	1.05281147695548e-05
ENSG00000007062	0.0298075317809277	0.750154237365995	-0.0589219233732203	0.531437144916035	0.0138169544697271	0.882466977532415	-0.00978850241353868	0.916565757871225	0.0839530070960293	0.376331936923853	0.0339125759998158	0.717295887623271
ENSG00000007080	-0.207981020659838	0.13649203048303	-0.413877081814654	0.0075839065401849	-0.294562858934439	0.0426239374589176	-0.00743653771770703	0.955593057014165	0.0276717820187784	0.835977896260541	0.0901090696885518	0.503653141218938
ENSG00000007129	-0.230023475507204	0.0627400289520219	-0.140140646562986	0.236764323856667	-0.0319607920455249	0.781684079140748	-0.0434822174083771	0.706519437926046	-0.0858735263938093	0.460733790502597	-0.00427110238095008	0.97041347810026
ENSG00000007168	0.0988686297155574	0.440515460489125	0.136639714606401	0.291473832685086	0.19530539675174	0.14010371644826	-0.350252688049469	0.014564546606589	-0.178176773909273	0.175283968573823	-0.00958955314788312	0.93965557880731
ENSG00000007171	-0.292270121916897	0.0158517435359132	-0.231527257382293	0.0467827704088553	-0.0766077367966949	0.479991853750929	-0.108899592099433	0.320139081101094	0.228245966246819	0.0495266905144938	-0.501053355233299	0.00038154939747663
ENSG00000007174	-0.0161707426710644	0.881258173549231	-0.156877668537105	0.163358507608393	-0.0581307557103794	0.593236850387887	0.0861057894221795	0.431904117296792	0.112053083948077	0.310433607414028	0.207566604411069	0.0724939537073951
ENSG00000007202	-0.0567682463815675	0.484563013588623	0.0291055635908783	0.718128798942005	-0.0108952548124002	0.89227698502329	-0.0610690016215187	0.452772377374966	-0.0224251682710399	0.780700734867904	-0.0332698608803916	0.680135954884502
ENSG00000007216	-0.016192513903408	0.847442861291523	0.0295204864373142	0.726240580758332	-0.0048116866104646	0.95438117405269	0.213561445613054	0.0225796334206259	0.147198152187616	0.0978733424410436	0.0859856540525179	0.316390148776317
ENSG00000007237	0.0159970738689283	0.859702503325302	0.0315304271634558	0.728022435819802	0.00481806133661777	0.957520472823193	0.0855984795482509	0.352340008357051	0.152642105940444	0.109187579874679	0.101980058941651	0.271193323841344
ENSG00000007255	0.247284302508953	0.0125575137790345	-0.0127579426772506	0.883503422184339	0.297747659584499	0.00404289240735385	0.438471804746174	0.00019528311183648	0.240745846941392	0.0145383757410915	0.480059156856488	8.50170787616726e-05
ENSG00000007264	-0.138636646426873	0.121736909044243	-0.0419086648801246	0.625007473445342	0.0130167949995039	0.878818421144038	0.0981217610146379	0.262251492218741	0.113402358152564	0.198691916057159	-0.0221890785232448	0.795115502003142
ENSG00000007306	-0.0647790623117137	0.610143697186887	-0.223705837361007	0.0945147523636283	-0.127853945063265	0.321317123174223	-0.0694579675313536	0.584877689978582	0.00805004176885049	0.949219876669542	-0.222338838957253	0.096335765889303
ENSG00000007312	0.0242314442027922	0.8473924247592	0.0157283668583759	0.900548499801328	0.105984522421751	0.406108789497958	0.259031886658427	0.0560590701888377	0.0644297171120751	0.610453127644637	0.0654819071676496	0.604696691055807
ENSG00000007314	-0.0476128714553354	0.73042478295887	-0.109716324596773	0.431830133496402	-0.100394727564195	0.471089807683961	0.306061154334262	0.0414913264945302	0.423156093307679	0.00803858593979868	-0.0376338374675322	0.785170394026877
ENSG00000007341	0.136938259383395	0.176833876130899	0.108509396548647	0.278181289831087	0.179461925199057	0.0839768836290115	-0.319765785236771	0.00540703942689854	-0.404172688699043	0.00102223412218587	-0.178960541764374	0.0847500699600353
ENSG00000007350	-0.0304963169897481	0.885482094395186	0.0438083295271467	0.836166003558125	0.101789088827674	0.632143768109126	0.711814723469665	0.00452851119210371	0.947465093774063	0.000540742859796309	0.732062898144017	0.00375806290430811
ENSG00000007372	-0.131481516242148	0.43677614415357	-0.150328626385582	0.375673392044274	0.20567598458762	0.231587006590324	-0.28108706722763	0.110105020777217	-0.266183377176925	0.128376447621297	0.00485377650293417	0.976818519241989
ENSG00000007376	-0.166569529794719	0.1614146663927	-0.0238738224569248	0.834720868889446	-0.0973368006452748	0.401203893972264	0.0636657167670149	0.579921976396031	0.100051623942687	0.388570152553283	0.21399550055591	0.0788133990681179
ENSG00000007384	0.143110726388851	0.194321450686811	-0.211781816117531	0.0639391120853413	0.0468752471181393	0.661272877911891	0.489634717380662	0.000435086533719691	0.215271855334544	0.0602132135110586	0.365806245103137	0.00395517891168074
ENSG00000007392	0.244173514428156	0.0460683680342723	0.0482174675918836	0.670216040687603	-0.104486328833064	0.362373486106327	0.207760070917333	0.083214610585007	0.0813432823189846	0.475413572320892	-0.0388004409984433	0.731509455997674
ENSG00000007402	0.182943743118972	0.0799204090902759	0.111683730950163	0.266954733279693	-0.0353052514974728	0.719728545993654	0.409637674002052	0.00095138380353663	0.358454751081168	0.00257954312778183	0.231984916168447	0.0316055752296489
ENSG00000007516	0.143082579545566	0.174421439580017	0.0490670658691545	0.630364524236609	-0.152071637310278	0.15073129680876	0.440800584416663	0.000692705218573572	0.735701320242144	5.48173001709759e-06	0.584375770129264	5.6527286463923e-05
ENSG00000007520	0.0905727575558428	0.470026688510515	-0.134157523275228	0.290386347394264	0.191697013242345	0.139362135802113	-0.0659952577390168	0.596829457695145	-0.00135764134868932	0.991269006537568	0.093940497808453	0.454029131529938
ENSG00000007541	-0.38163132041486	0.00111123849592658	-0.499022152385454	0.00011295670745122	-0.374551681298611	0.00128358034558222	-0.311514407373515	0.00473581981971695	-0.232754851750722	0.0245554347831687	-0.126263715185238	0.190935641606543
ENSG00000007545	0.000587696777000879	0.997566418054419	-0.0660750164309052	0.732263426398885	0.00258101340870986	0.989312672063722	0.779316505360841	0.00121582310571139	0.270822357651242	0.175631940304382	0.448580742952499	0.033832490240629
ENSG00000007866	-0.606014810219135	4.39127493034297e-05	-0.532338854170808	0.000149034324455469	-0.373332174346109	0.00263887314589142	0.154022808424822	0.149802449851238	0.127043086419008	0.228874620148747	0.292423995780045	0.0123056913746066
ENSG00000007908	-0.0633138545262288	0.494531352804255	-0.0373043365323875	0.685518082227195	0.0377786465873582	0.681762465828931	0.0271281078055643	0.768043915379812	0.0714287612674398	0.442042671218838	0.0472144027854804	0.608988584283042
ENSG00000007923	-0.0567395183641413	0.557572463922046	-0.0425096725692651	0.6594337351996	0.0639590823821177	0.509345424947425	-0.376334003501988	0.00155160996985009	-0.574740964075948	3.90380313359957e-05	-0.269573411956737	0.0134666020838704
ENSG00000007933	-0.0188686215341138	0.834894191557107	-0.0208294849759536	0.8180564365235	0.0296831396605159	0.743311633610082	0.0187702529921543	0.835741187110311	-0.0691824099154297	0.449559315437385	-0.0949640401296588	0.304032274153901
ENSG00000007944	1.04491233947335	1.0494552279001e-07	0.316158100321661	0.00721245273808002	0.0936510044448857	0.362627476132638	0.579876801755382	5.90564001137144e-05	0.261885007663249	0.0205280520752833	0.360689693784037	0.00305574258322596
ENSG00000007952	-0.0512969820467664	0.604472002315051	0.060796078639052	0.54015247262207	0.00546732740771105	0.955739080125747	-0.062080562702012	0.531756665162227	-0.0353849337911183	0.720112062268111	-0.0404173433330977	0.682577093182054
ENSG00000007968	-0.633999275723398	0.000196598443493544	-0.351165246246896	0.0139215927460663	-0.717400885348275	6.26207927132647e-05	-0.50557592276477	0.00128698446032214	-0.0442558343461368	0.725919753639577	-0.442051093752005	0.00339987214977138
ENSG00000008018	-0.115715607013374	0.289662055332815	-0.00905772993383458	0.932449224647364	-0.054153339743463	0.61406858881058	-0.169758614596137	0.129410747878182	-0.111081523370487	0.308582667905404	-0.0918175490590851	0.396955259169707
ENSG00000008056	0.0143199613249383	0.890459427365886	-0.0554920090380069	0.595492166080476	-0.183149877906391	0.0958302771725217	0.450054771483424	0.000709826405544463	0.590379115772317	6.43813504323314e-05	0.475867003088401	0.00044803241269688
ENSG00000008083	-0.334946593780803	0.0067049054139296	-0.615500371287711	5.17297046925805e-05	-0.202152459232439	0.0737754345445431	0.169474541471605	0.126972049026822	-0.0766437904996167	0.473873006595309	0.158253142216489	0.151805145490634
ENSG00000008086	0.150142064983163	0.264534338530501	0.0143036244460424	0.913228018801099	-0.0177851718239177	0.892237615735817	-0.0190166935433753	0.884832051429597	0.109365707815256	0.411000900009979	-0.2613029113177	0.0634819132890646
ENSG00000008118	1.44749775106817	5.06638667160998e-08	0.342230784691997	0.0201402609170599	0.350044804073914	0.0179534675132074	-0.0280890488893011	0.831271258605453	-0.0947465482419467	0.476415037155909	-0.0985484350460286	0.459270451157447
ENSG00000008130	-0.178513955995802	0.054916903961139	-0.114965969185354	0.197386354218756	-0.0648513376876698	0.45707962765955	-0.0405491599844376	0.63970173620996	0.0293901568700647	0.733859272691532	-0.0231829277710327	0.788373996671171
ENSG00000008196	-0.16042409817262	0.307589729306473	-0.377251491993375	0.0267995782888801	-0.26135519790386	0.107341911400684	0.0886660721323485	0.567261209631998	0.201712691457254	0.204736008940803	-0.00301326863772466	0.984386469408795
ENSG00000008197	-0.0808578908788706	0.505385153426101	-0.156409648982436	0.208054604217717	-0.197614548219078	0.118087344798156	-0.057357503043614	0.635114643669096	-0.038833984569818	0.747398905501939	-0.0577958392715137	0.632554811467222
ENSG00000008226	-0.0640570183443581	0.480516557545027	-0.0786976626208111	0.388453915973509	0.0305009274418908	0.734982419695993	0.0991456253080272	0.281311571756247	0.0889561491604849	0.33158171499934	0.000841829196410959	0.992528548465434
ENSG00000008256	0.00348025104274718	0.980934968997528	0.324398415477184	0.0409231207068288	0.593921467638914	0.00114064485557847	0.0120634805534756	0.933992995461988	0.22919297104929	0.132777583990507	0.391012465595585	0.0170311102086995
ENSG00000008277	0.20434702259277	0.0362436050688767	0.0235928387958868	0.791605097928355	0.304104483473779	0.00412763759015822	0.224956777722788	0.0232992324682528	0.0616309065702048	0.493514937579769	0.381677433459618	0.000778733727140213
ENSG00000008282	0.142528427236419	0.10239689597114	0.155307028019065	0.0778104673289839	-0.0841398452395854	0.318379641914821	-0.0263166572333162	0.750670964271595	-0.0792337697923937	0.346354114678437	-0.211953430124277	0.0215089082222685
ENSG00000008283	-0.0773052993414511	0.494825054216252	-0.238383354198109	0.0495938293247356	-0.332071778741933	0.00996099985401786	0.152953636117269	0.18803259680136	-0.057907173926699	0.607643523521368	0.00359436286773906	0.974441881249151
ENSG00000008294	0.384437463038767	0.00433972900458815	0.353968504672556	0.00733141339121285	0.395019536191876	0.00361925882804149	0.119331120079886	0.30369517364844	0.264310031094908	0.0338891663450058	0.292268966636401	0.0211386494768059
ENSG00000008300	-0.007006684729288	0.961247208274307	0.212952875306454	0.156222438954714	0.176756925590513	0.233574584768809	0.300409558348243	0.0535695783377043	0.164567463752902	0.265657167434336	0.438151565268908	0.00854117251045472
ENSG00000008311	-0.0475650684355102	0.671334531842935	0.293518277460574	0.0190226285375763	-0.0333253943159502	0.765830960043434	0.226553422645604	0.0592934858478955	0.145272162085746	0.207813241807292	0.274265210036915	0.0265243070550336
ENSG00000008323	-0.0406401455269148	0.707184043678763	-0.114274202897095	0.29993699216829	-0.178074816448764	0.116412065298253	0.0599819769760392	0.580539937131869	0.218027229528879	0.0601039010430232	-0.130287290124448	0.240185716899097
ENSG00000008324	-0.120923481700112	0.277807637212597	-0.292431515736551	0.0169441037868563	-0.19519393365597	0.0905960798276437	0.156917422351458	0.165432815217536	0.105229048497309	0.34226616058484	0.000148649280363067	0.998909994504769
ENSG00000008382	0.15135435282386	0.17378477766207	-0.113926904111346	0.298360662465891	0.214924334403671	0.0618811006374169	-0.0606106846200696	0.57419514181444	0.1127584735952	0.303136236509085	0.174985021729264	0.12010746020919
ENSG00000008394	0.133073385610389	0.429701664125113	0.211458909158146	0.21783319614132	0.154892992901212	0.360073069726529	-0.875212102319617	0.000132378075193389	-0.920742822253002	8.26158306806851e-05	-0.954537825075006	5.86320270623898e-05
ENSG00000008405	-0.0600682729809234	0.592452678086647	0.261247071278757	0.0329823678867559	0.0639257763821366	0.569198754560492	-0.0204473152467024	0.854690082102621	0.315626671284811	0.0128686098075926	0.274358402948522	0.0263485187189427
ENSG00000008438	-0.149226513332341	0.159145715192979	-0.0819573810470686	0.426733418208267	-0.252948939814196	0.0250960062664005	0.0298883332380786	0.769490429106313	0.0905003155337791	0.38143018058698	-0.0375365169080881	0.713122767896113
ENSG00000008441	-0.502181693260908	0.000953934539570197	-0.476755558023797	0.00142446649171663	-0.471197940440314	0.00155588440161798	0.0276464965054561	0.818501077485679	0.270694963883783	0.0392805078454973	-0.363729160749222	0.00881826999286147
ENSG00000008513	0.390349282417022	0.0012422266781428	-0.22458299727101	0.034323918480384	0.113052889113192	0.255120735306478	0.50863454697272	0.000133267809879588	-0.195825323579669	0.0598405570057701	0.168545230127924	0.0993785413541876
ENSG00000008516	-0.312497623999953	0.0605611220532076	-0.202020620330147	0.206765970006727	-0.316264751665654	0.0579120542495963	0.141394868375519	0.369250013907436	0.32081796768296	0.0548539844359527	0.0858316644133161	0.581912783025841
ENSG00000008517	-0.0768245018861951	0.708643853678364	-0.186870227881514	0.369786446941141	-0.0541167020453699	0.792091124266344	-0.686923510729587	0.00464003258884816	-0.699133272439983	0.00413110185464277	-0.556825617046673	0.0160313602111252
ENSG00000008710	-0.20006045086649	0.0865525078013234	-0.229874549813325	0.0528398457243796	-0.128783576739428	0.253889874214217	0.438033942548292	0.00136444263013097	0.0838171463023389	0.451040923466232	0.10381835553693	0.353394740146901
ENSG00000008735	-0.153548739882683	0.185552661547271	-0.122593864693552	0.284563423496456	0.00442540045985051	0.968468271330966	0.0833741295552368	0.461311065615407	-0.0386375521385061	0.730606216824706	0.166513294818211	0.153498045593549
ENSG00000008838	-0.0920662192826001	0.297617999409001	-0.0916695949742756	0.299616594887767	-0.0333827596446366	0.700341671958287	0.0865583496948812	0.326271780437979	-0.0667066855834744	0.445833748129308	-0.190654428849841	0.0427279256337655
ENSG00000008853	-0.0427513277899978	0.61989517644855	-0.0189224258665304	0.825554195608623	-0.10731119781203	0.224567690528783	0.242718480744086	0.0128412874687399	0.136151038282957	0.129728106924375	0.0691869203821058	0.42576438934039
ENSG00000008869	-0.0627522815407833	0.58429436370621	-0.139327038414799	0.234922487838286	0.0771930807993542	0.502225689577855	0.0720901106602794	0.530430453404525	-0.108692403909036	0.348916303912621	0.0272588048362978	0.811245142075495
ENSG00000008952	-0.0718826243226314	0.465089631738203	0.103987889373196	0.296067062950956	0.0609481688451403	0.534457952289497	-0.562228901086626	5.49218364889798e-05	-0.305100951860475	0.0070874444525664	-0.0725811339454001	0.460855526707963
ENSG00000008988	-0.0212024262877559	0.825126292871904	0.0603834021763774	0.531987097917412	0.00898947013634555	0.925302305231593	0.022702725627278	0.812999877928598	0.140923499726414	0.157985116020142	0.0698729077868396	0.470719162251465
ENSG00000009307	-0.0239278112982291	0.789005294851841	0.0680893390327704	0.450887076643432	0.0882340189608577	0.332202363002808	-0.221176677738567	0.0254448971751595	-0.0463208451621586	0.605837706794061	-0.0252278699484574	0.777869090088173
ENSG00000009335	0.108199460219014	0.274818848347373	0.146372568105154	0.147030237687041	0.17911956495958	0.0817112816175684	-0.148824578624168	0.140907771799366	-0.184996481411221	0.0732442039275979	-0.0546647135838096	0.574405665241016
ENSG00000009413	0.296039443003691	0.00198482856027637	0.251295834913414	0.0060387748694287	0.12496522201349	0.127163842885505	0.181771438006684	0.0339611116113234	0.151007123269564	0.0706560640308128	0.231059136250132	0.0100226608652409
ENSG00000009694	-0.0162302612206826	0.878428468765383	-0.102925735949334	0.340633182122675	0.0516976445466684	0.627563299316519	-0.0589474298264592	0.580659675256605	-0.0786495769241711	0.463183817393588	-0.131773725097942	0.227620232443218
ENSG00000009709	0.128735529063059	0.382876371878715	-0.0618668986147455	0.67135748522341	-0.163927452757743	0.270873626318176	0.00360274653247572	0.980217155897019	0.238930926960005	0.117643701361565	-0.0699951686785143	0.631547900779255
ENSG00000009724	0.0341633491558735	0.671734210183844	0.0997970563957247	0.227662345638677	-0.118679953879017	0.15606221655243	0.0948324238887692	0.250342404850325	0.0489538910326135	0.545200689007481	0.0188499295108504	0.814672475525577
ENSG00000009765	-0.182473566723988	0.123464055489525	-0.22226529033919	0.0661147399249615	-0.158478024202069	0.176111997289886	-0.0970711983958195	0.396678729779958	0.0129214817234184	0.908895085089335	0.0246789791930238	0.827113385521725
ENSG00000009780	0.133759163122435	0.243078807578356	-0.0112613830847463	0.919553111321674	-0.114496854617916	0.31424957903248	-0.559727371387132	0.000201367795633812	-0.239484475373929	0.0474774114810805	-0.226576713781619	0.0588458022030288
ENSG00000009790	0.0341060580819699	0.717276489909025	0.146775885517537	0.135354748937123	0.151962346026848	0.123209528127256	-0.180510585139958	0.072064107308688	-0.191998210209182	0.0576297599461998	-0.257064898329022	0.0154076858084879
ENSG00000009830	0.067945977812947	0.534402885755636	-0.231932576736554	0.0484587879673703	0.0367285838552345	0.735601516376972	0.260598716638119	0.0294177342068451	-0.0618712067162352	0.57105978095033	-0.0777276867461225	0.47827714855991
ENSG00000009844	0.10136550163511	0.306035359814683	0.0507773174267854	0.602482907164173	-0.0027400171255092	0.977456728817311	-0.29203837081004	0.00899980204069072	-0.261212844943378	0.0167348154453468	-0.201119800007925	0.0544851705797058
ENSG00000009950	0.187834480262409	0.193378018881739	0.118641482571306	0.401923428576515	-0.0136883892148876	0.921882679949901	0.159155115107164	0.266004124989966	-0.0373059091410939	0.789525246694504	-0.066581561037462	0.634839039144648
ENSG00000009954	0.120595598588649	0.188239035312159	0.207298031786038	0.0329240757290999	-0.0506686407116277	0.569469161470111	0.0563585271355169	0.527548965650512	0.123975294528464	0.176967473899686	-0.0194272000982174	0.826410476110488
ENSG00000010017	0.0172495835346833	0.855801352113301	-0.0551946327505757	0.563285015297583	-0.00977202203316452	0.917968731095405	-0.234077046689711	0.0259153566680076	-0.0456334048227021	0.632042306931977	0.0413992332606679	0.663726602983743
ENSG00000010030	0.0939908137403842	0.498480865527939	-0.0331654142216715	0.809734753267956	0.0485238057811666	0.724987733370075	0.0329466684395312	0.810963018045371	0.0900339940189205	0.516421833387711	0.104866573613495	0.451125568540571
ENSG00000010072	0.204766331217465	0.123009560648031	0.0682778393014187	0.591548990625535	0.0685770067385283	0.589944258724946	-0.253180002261288	0.0623173199529784	-0.104659108826455	0.414342776958968	-0.0584210261903486	0.645635910285302
ENSG00000010165	0.196803461621609	0.154085857720399	0.257497693271684	0.0692917599784372	-0.114950409670104	0.392664091090681	0.352336585233456	0.0179156569553369	0.131810952958633	0.329165218916338	-0.00712051448243045	0.957150738506626
ENSG00000010219	-0.300541793624902	0.198165297879954	-0.196006175289268	0.392485260497036	-0.410727842879141	0.0867309837339441	0.632980492279772	0.0135499095218712	0.624720670085064	0.0145506686944105	0.205308184093871	0.371077293742891
ENSG00000010244	0.162346188700697	0.115819047962206	0.135680942750863	0.182470179514327	0.0104932939892972	0.914904065920605	-0.17483245816771	0.0927269472186365	-0.206246010134944	0.0518686376457479	-0.0588986749610161	0.55140117043027
ENSG00000010256	0.0108383138014094	0.914123682038313	-0.0774271671010318	0.446272969014378	-0.100004353703426	0.328891538106437	0.185317529122143	0.0828125690918986	0.138381864267872	0.18388797288146	0.122732988427581	0.235146439357281
ENSG00000010270	-0.110151188430818	0.313807122396897	-0.0525654428993167	0.625367447588227	0.0543570010251493	0.613746456916451	-0.464789368878266	0.000699536424544381	-0.288227030500879	0.0168615445758579	-0.21038709499518	0.0667626436603988
ENSG00000010278	0.587913661961206	8.53021366236396e-06	0.415100679866022	0.000246559224418197	0.269750083213982	0.00636217232626882	0.209963330691281	0.0251956560215577	0.0165979866553538	0.844550907856602	0.613420744543093	5.45533796300855e-06
ENSG00000010292	-0.0322644663667493	0.735494448709763	0.142243990431455	0.152134786501011	-0.208375769048445	0.0441732555086394	-0.0236464835934793	0.804248685753987	0.0557026229594424	0.561487452550352	-0.143039619927375	0.150032974940837
ENSG00000010295	0.197602154013781	0.0992415125529587	-0.0456096532824732	0.68853222873582	-0.172618112126444	0.14489373994472	0.121751921202632	0.293755191281025	-0.251654179370352	0.0415942075213051	-0.0849894759038552	0.458610533698526
ENSG00000010310	0.363967763718388	0.0102053046530909	0.0718835363788157	0.563093999484762	0.112387749617828	0.370464513465229	0.664371365429964	0.000107303529898979	0.395990038992761	0.00614444804375367	0.432173722901617	0.0034685662603286
ENSG00000010318	-0.305193875191451	0.0613508910241006	-0.421719009925518	0.0142339407307709	-0.456024008129525	0.00915620299102838	-1.15100596428214	3.40237815429008e-06	-0.532192845198665	0.00343703301119021	-0.955944409555293	2.35207156012075e-05
ENSG00000010319	-0.167406953122672	0.126348346565802	0.00671232478684569	0.948759666613047	-0.0923857607690657	0.383646360904047	0.11532086137265	0.28076159726957	0.0341828635942933	0.743970927806559	0.0943864916479118	0.373742055830587
ENSG00000010322	-0.185839799723074	0.201852186952915	-0.265879591633349	0.0766893565877354	-0.037396133355176	0.790974670214266	0.169357894469689	0.242275775517947	-0.097793658995549	0.491743137842847	-0.0431019253744962	0.760103803365136
ENSG00000010327	-0.11039753522404	0.253866051683801	-0.191609623168745	0.0587815706070636	-0.187488993045489	0.0636926251734822	0.145982559528246	0.138472673136552	0.176113529199546	0.0792780040143697	0.0605129697056723	0.524213794018849
ENSG00000010361	-0.230098214321658	0.100771649980933	-0.168396926346905	0.218512629578442	-0.491495428914919	0.00234023480653825	0.039383976099896	0.767081455147194	0.0173872691284229	0.89581564301867	-0.117245872057191	0.384306514595323
ENSG00000010379	0.134540100491045	0.401926462673177	-0.0799108890540197	0.615404482557605	-0.106618916627748	0.504337704077764	0.165530247459607	0.3058058539621	0.136900489500192	0.39395038781825	-0.0237166907876221	0.880932364507778
ENSG00000010404	0.129071243577835	0.306260222700626	0.0283186377912834	0.818860757292419	0.3095516247452	0.024073151107942	-0.0766320341655806	0.538110661354174	-0.0049752625984727	0.967873522031043	0.265540045911376	0.0473515518858696
ENSG00000010438	0.0102435275256534	0.962247790407699	0.1168829774539	0.591265086011306	0.0740597061568913	0.732778839369866	0.203915961536192	0.35435126358247	0.076601783246252	0.724018224476849	0.164265239702143	0.452932018683671
ENSG00000010539	-0.0256090136861866	0.862397233298365	-0.0190980877727513	0.8971270027853	-0.198869832303114	0.193104906738421	0.363798370663583	0.0261101925325629	0.243075114384565	0.117314984542663	0.315792934280669	0.0483392299509442
ENSG00000010610	0.0638009520730964	0.60653326837985	-0.256268764604354	0.0539269139209919	-0.16929920523964	0.1848561158569	0.0169608034866515	0.890562952502204	-0.0545771639314152	0.659072498603603	-0.0905647913176297	0.467094093111899
ENSG00000010626	-0.431189636814477	0.00570136108041341	-0.402866279632904	0.00865163007296904	-0.443887090887667	0.00473033021062193	-0.59694976237197	0.000524725772641601	-0.654934235025355	0.00023720098885766	-0.374338321175666	0.0131617351593957
ENSG00000010671	-0.20635735978841	0.0453609015451489	-0.0953151798632597	0.32503731275364	0.0584795055879823	0.541127335371702	-0.0465174336434218	0.625951381897503	-0.00719084361739286	0.939657839183533	-0.12668350432205	0.197155130212391
ENSG00000010704	-0.576803679158786	0.00233456063276931	-0.753258734294262	0.000279696666878658	-0.166483328245716	0.29563455733141	0.323718554387626	0.0540132002246904	0.0785588394740691	0.6157009959875	0.253955532890413	0.120440341777128
ENSG00000010803	-0.268778161788996	0.0185142926321673	-0.117386879691843	0.260692549355032	-0.0833491821839516	0.418766976508816	-0.392486458254558	0.00173679443677707	-0.188814341348149	0.0811133514612371	-0.166436112807013	0.119398548347414
ENSG00000010810	-0.0602640953168052	0.491003149197119	-0.0250390352677563	0.773034964316468	0.0116811219396737	0.892831754854605	0.432172735252665	0.000214192135805313	0.500315683902766	5.51638320960172e-05	0.401396133098506	0.000406767505501581
ENSG00000010818	-0.00730108313758215	0.940434961557939	-0.241673749515199	0.0256133386689736	0.0105679554175406	0.913880765453946	0.545238854466159	7.61342417220212e-05	0.422299805173074	0.000719898937928291	0.72961114471579	3.98962531725016e-06
ENSG00000010932	0.130617804855515	0.366733276729576	-0.00495200046485733	0.972252051679129	0.0276636323184976	0.846040021135952	0.0493154360129848	0.729655513931917	0.0167509701894395	0.906358701754069	0.092264396390823	0.520382730489072
ENSG00000011007	0.1629950816587	0.0932542433179139	0.219671238821775	0.0297451395886133	0.189799621275823	0.0549200590315024	0.212060546836698	0.0348381070045881	0.209415590239924	0.0367956153738887	0.106309609347784	0.258514705117296
ENSG00000011009	-0.0310864434101177	0.835923823730503	-0.262044035780597	0.0983578740092678	0.124381080666517	0.413179929955167	0.48355259320114	0.00593755986369551	0.040942588972305	0.785157411887718	0.328284460913665	0.0439875336482765
ENSG00000011021	-0.338460054893055	0.034272258369741	-0.38205281771997	0.0193058506672994	-0.0493945689610662	0.735371172786847	0.0871354518619967	0.552913843422045	-0.209502979763734	0.166871094626443	-0.0446758603468869	0.759735831792694
ENSG00000011028	0.0409730519330083	0.788367652838248	-0.163140226773205	0.295110935197257	-0.0731308807647917	0.632924671210604	0.210280055135014	0.18316786599005	0.264631881427318	0.100300025726338	0.0843695847620385	0.582189084233847
ENSG00000011083	-0.103701234307036	0.313925073991493	-0.119419941357606	0.249197249325485	-0.20247437179056	0.0616942240596236	-0.0629858582313298	0.535607323366652	-0.0302045832974431	0.765075225528833	-0.117341291127842	0.257110520062303
ENSG00000011105	0.164366188764032	0.30255148719649	0.111941908221243	0.477632615126654	0.140913205422076	0.374129227849261	0.372102220116874	0.0303863442172634	0.309073707593551	0.0647195173078816	0.590590067755124	0.00199921757697357
ENSG00000011114	0.241879127097009	0.101427761481566	0.178139717253256	0.216703932016694	0.332323270001565	0.0308422337124924	0.118057400199678	0.405051926261799	0.0466053202657966	0.739460088462474	0.297184246079686	0.0495458638806635
ENSG00000011132	-0.516381928109128	0.000597236502450347	-0.502672969701438	0.000743367514784259	-0.140569445217235	0.241549644572583	-0.236695463027737	0.0594072241954103	-0.0244423874151769	0.834319550832726	-0.237715204758052	0.0584599636264863
ENSG00000011143	-0.179476300714167	0.163064548761184	-0.260641300065971	0.0512667051470738	-0.334329243174081	0.0164517399500249	-0.235096041829534	0.0748545423549783	-0.239289221714219	0.0703986567424474	-0.228706362682527	0.0821410819088833
ENSG00000011198	0.523639710875626	3.27743261161775e-05	0.273116706802398	0.00653021567569294	0.606661362652309	7.30551172561291e-06	0.44208665763232	0.000162979684913867	0.192547970671209	0.0400509915434568	0.533922920863693	2.70213219414017e-05
ENSG00000011201	0.0992884650632684	0.300278874278852	0.264540683446445	0.0130894449373441	-0.0642024273137354	0.497683043395539	-0.188640863417266	0.0612136486613372	-0.184741853501603	0.0660513596440697	-0.148040140691691	0.13178556700585
ENSG00000011243	0.0531231942454475	0.588306268283781	0.034224837607594	0.726395789324369	0.0667913028405209	0.49759338076556	0.328331732365415	0.00450961010431916	0.182350549026065	0.0792277751596323	0.314143467648471	0.0059914202283752
ENSG00000011258	0.261510794057278	0.0357046044930516	0.190359042598646	0.111800937281595	0.444857113526616	0.00156542048872363	0.163416302202627	0.166810790003968	0.0840103686309792	0.464841697592724	0.331345520794918	0.0109012078391897
ENSG00000011260	-0.0580692246535346	0.56758417611766	-0.104029311404519	0.312583038567118	-0.177505739095956	0.0963965009415804	-0.161330848814149	0.127298464020689	-0.255463781552859	0.0229296195352794	-0.0607723292649265	0.549938077072268
ENSG00000011275	-0.135402624530406	0.21376216269517	-0.0117445652777706	0.911432562593039	-0.0796903974149004	0.455345378366084	0.10153893074961	0.344764181122063	0.0305935629406662	0.772324432335409	-0.118133555154344	0.274604671520929
ENSG00000011295	0.217011095419824	0.046840913608881	0.168808956709487	0.111277118495565	0.25091848902623	0.0247162138169283	0.0132660094855606	0.895206772879441	-0.111688736759503	0.27862024545292	0.0458324286238412	0.650289036694309
ENSG00000011304	-0.188814762856932	0.0224729502886537	-0.126565688366247	0.106169433940049	-0.288711138091434	0.00164420129641381	-0.188270517772063	0.0227927034833531	-0.0405191824821429	0.587661594243165	-0.308869622238149	0.000981191913025996
ENSG00000011332	0.333726580264075	0.0175161435779262	0.463215681667156	0.00232367264305843	-0.161152442818337	0.211486753329021	0.417412529534585	0.0047364065353607	0.357036616768525	0.0121817668127457	0.424866093665813	0.00421608444638382
ENSG00000011347	0.312567561047785	0.0284874315485684	0.164235958138702	0.217846183706249	0.103684452177029	0.428284394300397	0.285197351912376	0.0425713269475418	0.449202375656706	0.00363843861842163	0.413063222214637	0.00627983085356255
ENSG00000011376	-0.528757235453345	0.00110926637261503	-0.276571880288413	0.0481396770491043	-0.134890828327315	0.306597639726511	-0.429827201673035	0.00485782218825221	-0.263271440285139	0.0582625768455719	-0.0831172112143097	0.523382665763656
ENSG00000011405	0.135914071530543	0.152626966436615	0.183702015370599	0.0607621145478364	0.233808102288366	0.0214978863908321	-0.313477485770004	0.00390881412118153	-0.0802504409111684	0.385905280102776	0.0285172573669623	0.754892632182109
ENSG00000011422	0.369732149299319	0.0077308504812779	-0.0932938149188463	0.441100763903659	0.0172844313328593	0.885209266621395	0.787003609884092	1.51124609323741e-05	0.237491167952953	0.0642588856635812	0.47491996121348	0.00140537490823255
ENSG00000011426	0.0975253592027752	0.327772252231672	0.283648355405358	0.0111638511437269	-0.0216916352540508	0.824563842331611	-0.355437183263829	0.00266345253805768	-0.171526523155221	0.0971005903539379	-0.271863699330501	0.0141246573533216
ENSG00000011451	-0.31078046578536	0.0159597545727324	-0.303267405535693	0.0181322520670261	-0.119910889961615	0.304513413426185	-0.0392817386941013	0.731764524675079	-0.0907787045854569	0.432880046403496	-0.0210549913170412	0.853984245758022
ENSG00000011454	0.0418252202697396	0.676414175959934	-0.0101262792026695	0.919249489256921	0.265019162879437	0.0180904563208229	0.141561287376678	0.172227703362451	0.148883647303732	0.152621592251186	0.426312968217843	0.000795923749626423
ENSG00000011465	0.149424284041325	0.246097101982959	0.0662005525985263	0.599516996050355	-0.0612612218641519	0.626754765491618	0.0724656072956309	0.565854814189298	-0.0532425811918364	0.672197832821025	0.0558576365065924	0.65721821628221
ENSG00000011478	-0.0104201333560052	0.923363485435547	0.0612004661741068	0.574426968157495	-0.192314336041401	0.0935500160775453	0.197392068109586	0.0860776472433185	0.385180471581954	0.00310660034470648	0.213585255012983	0.0657208547579904
ENSG00000011485	-0.303752741559112	0.0107319335882473	-0.198677597619934	0.0734358984883764	-0.262164856056765	0.0233507015979254	-0.0672349996546622	0.521247952091133	-0.00383991121116267	0.970536705223318	-0.0171232492468523	0.869243415666179
ENSG00000011523	-0.275748062308528	0.0160653529708933	-0.217751725571389	0.047862457329967	0.0829390279890765	0.420239035269201	0.184897248348031	0.0864178702388536	0.491902884034306	0.000276788723174856	0.47030217794741	0.000407273206536783
ENSG00000011566	0.0843537719202612	0.337980650593387	0.102965576961724	0.246252372323792	0.379449805197771	0.00063425719373994	0.0281509811093503	0.745155313642064	-0.273576257836147	0.00666340979988644	0.0447102317630552	0.60684304445697
ENSG00000011590	-0.274834501503822	0.0699800925997472	-0.241510714248408	0.10634961318039	-0.316387465092692	0.0406795772290071	0.0340433499892807	0.810530597877088	0.0669460325418347	0.638418913722777	0.0527675571774608	0.710632933308367
ENSG00000011600	-0.0658019079731575	0.546417923791611	-0.0787798723711619	0.471615296238352	-0.0158750468646822	0.88351766713738	0.379714166747401	0.00342830954756244	0.0671089580637556	0.538594891359151	0.0482233518531299	0.657406494160623
ENSG00000011638	0.268606435945427	0.107446965328522	0.122513611554516	0.444324979594161	0.485487165863433	0.00807984337919825	0.448557724620008	0.0127484620153919	-0.0674118210346348	0.671330481547317	0.762354586496397	0.00029067554127002
ENSG00000011677	-0.389494040336963	0.0260976587012276	-0.141212590317521	0.37911184725192	-0.107483550501024	0.500451208094502	-0.412167311728711	0.0197926362620232	-0.404761635005291	0.0216688968857098	-0.499242541017581	0.00675811548630901
ENSG00000012048	0.0470363192278249	0.61654563572272	0.265781994095398	0.0124985859175574	-0.287855045440689	0.00787646604095871	0.111511622266645	0.245587510341872	0.0629612191980762	0.504344523052075	-0.0574971431067368	0.541450969210826
ENSG00000012061	-0.19206408345717	0.0744220739663257	-0.118679357022575	0.251956596133773	-0.198867434758325	0.0658443405762824	0.160920405328049	0.128060639657619	0.0199887361157227	0.843068957860351	-0.0189828506761387	0.850859750637054
ENSG00000012124	0.537034317283343	0.00851520860136335	0.8449863833266	0.000308296895207231	0.447590894802213	0.0228166456742713	0.694874817613634	0.00150198726943603	0.601076920572551	0.00419186393144258	2.07370392597896	2.31917164299099e-08
ENSG00000012171	0.377145974490711	0.0383954762886923	-0.127163916683283	0.450968224193207	-0.151376531983117	0.371758465209489	0.465707298028903	0.0138193193288966	0.214563062035806	0.212500092980078	0.228533507926955	0.185962268325994
ENSG00000012174	-0.0313433050424194	0.79687618316048	0.00387486401292669	0.97458208474318	0.196287265395476	0.123962221569257	-0.40398541454362	0.00490689270821177	-0.204099842075614	0.110968076326381	0.183426804611472	0.148245573205094
ENSG00000012211	0.169585235733439	0.258367446668791	-0.0529116254458701	0.71817095442673	-0.186538862765702	0.216131404765635	-0.00615959806067323	0.966401378801201	-0.00421721291658628	0.976992416611256	0.154765020756139	0.300306143670208
ENSG00000012223	-0.153476302454468	0.336720140281126	-0.447704372106734	0.0122314142161355	-0.241971626601997	0.139870278820009	0.0677478028665748	0.666901589618495	-0.128711765838787	0.417935733500247	-0.307879013178425	0.0668006048081306
ENSG00000012232	-0.0738596100843854	0.495423049144615	-0.0180899854214429	0.866241543235692	-0.154569946530168	0.166004727922874	0.186422644911612	0.100204789811444	0.064081836531086	0.55330804528492	-0.162031327169666	0.147945114609917
ENSG00000012504	0.0188725081334775	0.833520234526413	-0.109542688324928	0.235276696356702	-0.0723966028305609	0.425569490628707	0.205504908617792	0.0363108440501188	0.0223141776307512	0.803799671312405	0.157802720538821	0.0963503892409963
ENSG00000012660	-0.232896752989458	0.0175861814152313	0.0301111270928747	0.730715655758876	-0.114306388906993	0.204870107458729	-0.321710960510847	0.00241818076073453	-0.00502981422306981	0.954048171144209	-0.175583242296367	0.0611331624186389
ENSG00000012779	0.149872188832077	0.524324717040142	-0.0343089355412776	0.883228014029975	-0.118813906854671	0.612671955930176	-1.27024487459095	9.67732481948277e-05	-0.192766773704395	0.415259799849788	-0.925263392485295	0.00142054779279155
ENSG00000012817	0.0580078080083166	0.527014721730396	-0.0994570078635171	0.285316093166864	-0.0788042743361519	0.393279693781938	-0.12289314349222	0.191823040611211	-0.119661825071935	0.203003679216239	-0.131006853647656	0.165973054915613
ENSG00000012822	0.0556290841503699	0.599438092510904	-0.384970855363292	0.00256845151070464	0.116514907452146	0.27994817211845	0.38640807921313	0.00250154165887952	0.419111653712038	0.00137770353602173	0.340077650115139	0.00588938765691013
ENSG00000012963	0.250153436130889	0.124877023298298	0.504930022224786	0.00565562361182407	0.137860159205689	0.382313854560949	-0.851119155104141	9.08754604412914e-05	-0.273041075480793	0.0966924253202315	-0.430025669176983	0.0145098265456851
ENSG00000012983	-0.0705792845221893	0.458158151411559	0.0818645288983717	0.391273460114259	0.0996957351678489	0.29978910935719	-0.0202070686761733	0.830107062035726	-0.0367833159514515	0.696722423574529	0.0894448262331071	0.350255203957803
ENSG00000013016	0.0988572424598022	0.55627932427978	0.225531690607632	0.191598844484393	0.098358438943027	0.55824614436973	-0.380012907815089	0.037236319232065	-0.209446442936465	0.223142420533483	0.0782686369701562	0.640473738344106
ENSG00000013275	-0.177637291105329	0.0745573021343511	-0.289328427761321	0.00758768692009296	-0.296530602096293	0.00652459278115765	-0.335831936686782	0.00287162988593563	-0.22976737216689	0.0262417149537242	-0.283507653142843	0.00857224700688977
ENSG00000013288	0.191654054997656	0.086921731001217	-0.209947684019609	0.06354123850474	-0.0524925639898797	0.620409730680221	-0.128110303542949	0.237610741021716	-0.254702908963966	0.0286657892069876	-0.323019970073632	0.00814668393740092
ENSG00000013293	-0.277238514298748	0.00556528327903933	-0.0134015991895193	0.874938866759007	-0.198682513994823	0.0334220005737918	0.0431297827585877	0.614125337818526	0.0764606491088942	0.376485949197223	0.0235913332471775	0.781957265973938
ENSG00000013297	-1.04567626759026	2.50671373756308e-06	0.265607546865462	0.0647380617653693	-0.983438475316952	4.85052300836862e-06	-0.0979366843213576	0.469911077300958	0.0661769223353259	0.623391137706963	-0.218361640799777	0.1210036565136
ENSG00000013306	0.00222161264810516	0.97903059240929	-0.103588163472498	0.233650156279404	-0.131805259671355	0.136036129761209	0.041074539353124	0.628601956675622	0.0382103601624912	0.652531105397447	0.137089415013431	0.122296046856274
ENSG00000013364	0.0163176496789763	0.893953744226704	-0.385725531451319	0.00683791236238073	0.220326587102484	0.0895302063354645	0.0386155924494904	0.752801822275542	-0.155612048890386	0.217488704400813	-0.0126984602437465	0.917366579706449
ENSG00000013374	0.1558837202129	0.18234057722341	-0.0117015913350897	0.917367483612637	0.212913840857411	0.0765372059293473	-0.231429999102766	0.0567232835358691	-0.106781785212324	0.352048712971311	-0.0351092846180707	0.755985293538191
ENSG00000013375	0.24550562632546	0.06797566655659	0.557477195020031	0.000582512271497191	0.311623962823306	0.0253141258903414	-0.00241105762185434	0.984692459558509	0.144006962781286	0.263787496342825	-0.0642625424297352	0.610935489809128
ENSG00000013392	-0.371922771095242	0.0254717255311248	-0.308452370860945	0.0565601673163103	0.119441517121967	0.432129106975991	-0.264614219367586	0.0958459175248262	-0.0366731752446006	0.807299733359398	0.339530705498649	0.0384240404356679
ENSG00000013441	0.261647789213921	0.0181143339916291	0.0352459413739279	0.721477093723545	-0.0187976437821789	0.848941310875818	0.0143822806087535	0.884099791113644	0.0125131798790772	0.8990650417517	-0.114979551639685	0.255976238919882
ENSG00000013503	0.0377589443310793	0.743418839477376	0.16755766891441	0.161782400510172	0.00593364997699819	0.958890465986629	-0.446390109489793	0.0016706524794873	-0.171702186164663	0.152415279753146	-0.372295403073952	0.00582324514627525
ENSG00000013523	-0.507376399924223	0.000218887796294333	-0.692774193845245	1.08496702350415e-05	-0.29199064855527	0.0120499094053345	0.0120911419511742	0.905670518298449	-0.046377122601629	0.650698419906753	0.131792315032199	0.210653206594609
ENSG00000013561	-0.0220952055134926	0.866659721541149	-0.0345414817604599	0.793113448115768	0.118083857548259	0.376777247817336	-0.3819961324805	0.0111021150219271	-0.207669820935081	0.13160160048145	-0.0721894676961998	0.585328321095911
ENSG00000013563	0.0179023951928663	0.858501188454233	0.0517981044999978	0.607639614813039	0.0578090041397203	0.567122773107288	-0.0438339012615092	0.663454647349197	-0.077450358824934	0.445567100699259	0.0622333103115382	0.538251308403791
ENSG00000013573	0.064529058824526	0.621439171448604	0.0663739978917492	0.611602309122899	-0.0367518361955863	0.777811614169109	0.431335517990195	0.00495470756049977	0.183563901438784	0.173900087306296	0.112072578259138	0.395637279968161
ENSG00000013583	0.110259379596657	0.253797465802903	0.224453019600245	0.0303630928520014	0.240299324272611	0.021975837760089	-0.164316218001973	0.0986074297296551	0.0351973943351709	0.709192234162672	0.221000162885819	0.0325624463194263
ENSG00000013588	-0.736055564188545	8.74262981270127e-06	-0.253471030893648	0.0301895892530623	-0.119133905996911	0.273293304043111	0.0988795209743341	0.359700845791905	-0.0771880452619538	0.471741511884619	0.068952363697262	0.519448063736434
ENSG00000013619	0.0245601174012258	0.82986772803113	-0.164262369992175	0.166436291440579	-0.422421628394164	0.00235741337152128	0.12789055327578	0.274273057350242	-0.0218370007294926	0.848459662306603	0.319276546255892	0.0137229745179522
ENSG00000013725	-0.233032643274258	0.0514414612071506	-0.179007456040511	0.123313458372364	-0.2861438417195	0.0206693273790924	0.0942734713167077	0.401091432843319	0.0196121661135846	0.859460228584669	0.16551183424219	0.151521266691956
ENSG00000013810	0.0999103188151871	0.334048535054247	0.256848778817547	0.0229649793464559	-0.205557946301871	0.0596457950018023	-0.0755956535253208	0.461313798551802	-0.0886072785498202	0.389754718177095	-0.180301066157174	0.0934634409542585
ENSG00000014123	-0.134732129804402	0.225460549781436	0.0333117843744111	0.757985003797579	0.0411148404672597	0.70399830429097	-0.453848208907305	0.000895806017972375	-0.208349644301265	0.0708515369592691	-0.325156785313213	0.00897266268152052
ENSG00000014138	0.000946282186633951	0.992136068818743	0.219845199484665	0.0363769884433545	-0.278701792726063	0.0111365607490222	-0.165015585121715	0.103416577307077	0.0256070467299914	0.789980298876138	-0.254935650597865	0.0180364522631414
ENSG00000014164	-0.210111880752307	0.0581535236259353	-0.27485787438531	0.0176272199837907	-0.233378422778302	0.0381520869305199	-0.000205311841330769	0.998410379748281	0.0837631720185268	0.422333574167607	-0.00362972769563008	0.971903436745
ENSG00000014216	-0.0224558318457664	0.830671408748934	-0.274249149543904	0.0195407757967299	-0.0260051472242022	0.804472853011104	0.132922187887262	0.219110488908176	0.0585958978024657	0.578849252259329	0.125862179441988	0.243155000167037
ENSG00000014257	-0.0327073943259966	0.807159792556108	0.0674945512463192	0.615830053609392	-0.0347024338390018	0.795680170823262	0.163748944196562	0.234404473454073	0.0656199717220041	0.625573501713356	0.0489108714649431	0.715498428736554
ENSG00000014641	-0.0664438212910579	0.432163789460439	0.102150767251127	0.234704658950975	0.0326793440736601	0.696567121300127	-0.190782520878303	0.0368141789339326	-0.115865291744926	0.181045736269524	0.00933297235871677	0.911076507819079
ENSG00000014824	0.107466647018393	0.200636788410297	0.230016906900945	0.0128079638678807	0.189006334721174	0.0339358928862433	-0.286178081868004	0.00331927074683253	-0.267401311010257	0.00520844696967003	-0.0720478095513339	0.382477275956047
ENSG00000014914	-0.158475984566406	0.308112037266864	-0.503492194366955	0.00505740064887159	-0.331497462306157	0.0449938158032975	-0.366831397411802	0.028994330830044	-0.392958181292225	0.0208451280236177	-0.673584425890236	0.000596472310955244
ENSG00000014919	-0.0472558436084487	0.629706007607696	-0.0751594682575885	0.446358709788682	0.148988982825298	0.143629604854393	-0.465526749436735	0.000314824279396371	-0.175889126967826	0.0891516404662829	-0.0870352428913179	0.379716253001326
ENSG00000015133	-0.0142552288591959	0.916864598266147	0.0651035873532884	0.635015610057085	-0.103248651659829	0.454600449956831	0.377248755120192	0.0146301011386479	0.0501819234383274	0.713954087346621	-0.0325563151749	0.811745013249596
ENSG00000015153	-0.100736237786466	0.388938544530386	-0.0316632386316522	0.78373642730944	0.190454907827935	0.115868290651811	-0.359523720323867	0.00726841800260037	-0.208293325821158	0.0883228001917482	-0.0331677273095634	0.773766384721122
ENSG00000015171	-0.015013161181983	0.878505824754211	0.0482556288164986	0.624687930291434	0.189247817228987	0.0712436624397382	-0.282958306125028	0.0115903029642226	-0.165052528071612	0.11038200964516	-0.029442378845558	0.764646768708788
ENSG00000015285	0.0401635429177665	0.724082487447869	-0.0294235221759473	0.795705215906436	-0.0303637535805708	0.789346298042328	-0.130155087746309	0.263447100162967	-0.118100316931944	0.308164274398361	-0.0651216653831979	0.568625749028332
ENSG00000015413	0.188684931465617	0.0944239307813768	0.153313491981097	0.166389759946955	0.136489898058156	0.214425130799015	0.264389844291061	0.0252629937606383	0.246755779290024	0.0346559934400567	0.0979969191849914	0.365707896594082
ENSG00000015475	0.156587283371243	0.129957066584695	0.0510563778870239	0.606891181539346	0.224839943332251	0.0372116052646783	-0.387155941762156	0.00153495823703323	-0.412432474511965	0.00094371480316885	-0.278443910372189	0.013068869490614
ENSG00000015479	0.0682737880698472	0.440887725711788	0.232293222078935	0.0180954594720979	0.0769667933014357	0.386439259831989	0.00654622164256047	0.940394949401286	0.00939272872773245	0.914571068307855	-0.123878219690091	0.172900174842575
ENSG00000015520	0.293491186062043	0.00758773957445161	-0.0932713377912044	0.333774230034529	-0.272422487428	0.0117235761524562	0.162506146831013	0.103925966759277	0.076024575008697	0.427953942714116	-0.0248906146678469	0.79296420218798
ENSG00000015532	-0.0567539421846277	0.612343276353186	-0.22589584919284	0.0594030486126986	0.0996814397649697	0.378444927188134	0.0487230904808431	0.663118006271764	-0.163936004303869	0.157666142700349	0.146577431150742	0.202982844602164
ENSG00000015592	-0.0310078176345456	0.805633454832438	-0.0172561616031759	0.890990504353703	-0.137173471742616	0.286768175648216	0.200143121336411	0.129123346563736	0.10786913814564	0.39820215527269	-0.0171844457557917	0.891440395330395
ENSG00000015676	-0.161139366895933	0.205916874565224	-0.347506996808092	0.0131594513747783	-0.223803899220501	0.0873417518442017	-0.0403636405976515	0.744011580639427	-0.0872836967149988	0.483485688232475	-0.179465292202065	0.161961090094378
ENSG00000016082	-0.190723743032279	0.0867010628429981	-0.0721342265784544	0.495591981461638	-0.201295309222619	0.0723390793511167	-0.0923267954508953	0.385855206605259	0.0251949611820024	0.810358725620078	0.0138251412847015	0.895158185958279
ENSG00000016391	-0.190246570196509	0.285826906224697	-0.157538198904847	0.373439038334086	-0.130345863384543	0.459263496855893	-0.222613640483958	0.21538385484842	-0.0273071178886921	0.875499626873631	-0.163573308014481	0.355991078643325
ENSG00000016402	-0.00256833483701024	0.979863285652783	-0.0269588705093682	0.791339966897798	0.0272114312926246	0.789436381763818	0.201136214036952	0.0651800556095286	0.212285123795282	0.0532784546944654	0.157631102025099	0.138421927428818
ENSG00000016490	-0.0266211943360646	0.806340827496698	0.0639470216556361	0.558179759914734	-0.0802254169692387	0.464311830388736	0.0451877751015015	0.678002221745736	-0.00918854777175948	0.932495819867735	-0.0152569197821579	0.88817700172797
ENSG00000016602	-0.119454493758171	0.239343073076336	-0.0109744118031125	0.911511580056097	-0.128792465463809	0.206530383307068	-0.0913229184426627	0.362955484140494	-0.0777321590688165	0.43666087646404	-0.0604618901453855	0.543254691181849
ENSG00000016864	-0.179316791746286	0.0560373448074828	-0.331185968350391	0.00193033123674611	-0.0468692375924018	0.59258799260782	-0.401344058420239	0.000424075235975707	-0.186003108558475	0.0485964407221263	-0.0784801331412961	0.375079535742568
ENSG00000017260	-0.0221192923380631	0.814183676438572	0.0612379143472257	0.518287958513537	0.094783699332126	0.322848188467658	-0.264748681108461	0.013188389252719	-0.161219402372707	0.104104011331226	-0.214114444857991	0.0372274041686111
ENSG00000017373	0.0412785298418843	0.745072174794093	-0.125802400456914	0.329935800190215	-0.0563404688154057	0.657779965057605	0.433169421027471	0.00405852877367973	0.162342724393198	0.214182605193245	0.284845253511974	0.0393383780841177
ENSG00000017427	0.0192128044105102	0.852771258106997	-0.0756153123752323	0.46951385428671	0.0398435946773614	0.700982407680784	-0.108852104983963	0.303038387536037	0.107876638749084	0.307213917240881	-0.025929200262925	0.802341037437363
ENSG00000017483	0.501294767730953	0.000245833990959476	0.0750732979912647	0.466970381015745	0.282768842016545	0.0144574187387019	0.250975227826828	0.0264092307084926	0.00832347082973195	0.935044755521257	-0.0406270439458947	0.691660164553499
ENSG00000017621	-0.00661638196731928	0.949005653625866	0.00458028635257612	0.964684391645087	-0.169450026338012	0.118954476081533	0.143954193922419	0.179646496700482	-0.0124667005943175	0.904102168392961	-0.0963751017810965	0.359626454765138
ENSG00000017797	-0.285989897668596	0.0129239657553453	-0.126261835335686	0.225702037489773	-0.0981632724422443	0.340759594019222	-0.433993392874527	0.000765872284466748	0.0554995335865733	0.585560287905391	-0.0510027568823457	0.615976613654741
ENSG00000018189	0.166049831318555	0.228357069554522	-0.130539247749449	0.338403844971005	0.0612390507498111	0.648705981398051	0.362846440085738	0.016204736728703	0.0666899972607427	0.620084553225941	0.305507728795689	0.0369099654361783
ENSG00000018236	-0.104754501604024	0.743346857888137	0.205270600312853	0.523631176128591	0.041736645533486	0.896021315007482	-0.0750710583505922	0.814294658022872	0.2105633243712	0.513158493097266	-0.160455654246102	0.617010193469594
ENSG00000018280	0.0482091173020716	0.588360181166337	0.0463045496477461	0.60301715294817	0.22993998364676	0.0202101354579618	0.00309225693734572	0.972144915047686	-0.0851976414751632	0.344674806444164	-0.244383865720207	0.0147249729344482
ENSG00000018408	0.254813112779152	0.0387588905954848	-0.0571663970432379	0.614523998107761	-0.00176543332516665	0.987527746428292	0.123448649768353	0.285401663113214	0.00824197553769146	0.941828105067369	0.0653467850641256	0.565421153088354
ENSG00000018510	0.175156036667941	0.129079713215036	0.350618927237381	0.0064317380169492	0.302806915217658	0.0150231735653973	0.0631067241706198	0.569165386546266	0.142762481120574	0.209255177359236	0.108695551692994	0.332805907253469
ENSG00000018610	0.0866118233639366	0.662637359651311	0.128706219706798	0.518685202880524	0.076433090036863	0.699995713731552	-0.150239117155736	0.452585560807031	-0.00139014864082565	0.994391653766261	-0.271888927572803	0.184607775745871
ENSG00000018625	0.184604505058048	0.120031006048362	0.0182198481427256	0.872036515082964	0.125125210710544	0.279699447676536	0.216043019605547	0.0734581760793943	0.156700625795936	0.18127816650193	0.0128201784621176	0.90974021726199
ENSG00000018699	0.066369776325832	0.605894519004466	0.241542602479161	0.0765983995733773	0.178411457475217	0.178852330053485	-0.0452072556370897	0.724514481790384	0.109886326764771	0.397260535862182	0.0143482928842538	0.91073763715184
ENSG00000018869	0.150115944869382	0.293199304252492	0.105960208519969	0.453182841995884	-0.0531324561385151	0.704453846674328	-0.38171718249976	0.0155114871802322	-0.412893343960755	0.0100347055097563	-0.2543355284327	0.0863381893124519
ENSG00000019102	-0.0278402979760104	0.811912932040062	0.116393287632409	0.32855344481439	-0.0370125496479368	0.751939592492614	0.0161853397520497	0.889889216957274	0.00344360832294477	0.976492664828749	0.0364803782161243	0.755378032753536
ENSG00000019144	-0.296978346522881	0.0342463370793691	-0.259871076137614	0.0589409218767906	-0.0177906449432248	0.88942923749321	0.232456265500389	0.0869089084517093	-0.0816737957937397	0.526485604332476	0.22810556428235	0.0923200179930541
ENSG00000019169	-0.0490816249308965	0.763119717081165	-0.154823075909496	0.349375751381891	0.020768970557417	0.898368581383251	1.36463443558136	1.11293489045922e-06	0.94921567418253	4.9354137862212e-05	0.865099532924166	0.000118729442252784
ENSG00000019186	0.0184155614560746	0.911532790881057	0.0540782600747454	0.744684920551502	-0.0959002324420584	0.565351049159148	0.0991464088050042	0.552442281162212	0.268840787795178	0.122206192262499	-0.213736621769272	0.211375779645415
ENSG00000019485	-0.0639299461358194	0.550758452317146	0.128712783723851	0.239396702806954	-0.0445408339533673	0.67653549307574	0.153643093543416	0.164882637335652	0.0971112823875062	0.369132801039359	-0.172291464848458	0.122829176714519
ENSG00000019505	-0.0912167238306725	0.443851566725024	-0.112388572629532	0.348315350863242	-0.0744814615777463	0.53023448900176	0.0830285265488051	0.484954777728205	0.0777697117164133	0.512533618486018	-0.0515057536182026	0.662971291459802
ENSG00000019549	0.824943268235266	0.000102609844764589	0.309228354430779	0.0594899349845914	0.0216650336382909	0.887139471072388	0.555085488982151	0.00265432541555734	0.761445006218249	0.000212691962474553	-0.0715711110035233	0.640501187705493
ENSG00000019582	1.35194338400029	3.75998666419817e-07	0.43297199295393	0.00994293839342378	0.337707858230481	0.0350523950217528	0.246366105789633	0.109728405541883	0.233104432040892	0.12826549173262	0.131226915384476	0.377005153417241
ENSG00000019991	-0.0104325886764571	0.89323862922409	-0.0662575233791247	0.400547436888251	0.019776517810036	0.799361988009888	-0.0483890765895576	0.536598191767178	0.0537765703893363	0.492995320570543	0.00613841402207349	0.937044851970296
ENSG00000019995	0.044092112653356	0.614383533322078	0.143596547902519	0.116698334663435	0.163720401947218	0.077628547979698	-0.107803071919193	0.229168642410722	-0.184253701494191	0.0504035536589745	0.0425119589141474	0.627007761757947
ENSG00000020129	-0.214802981561654	0.0210185074022007	-0.386070129462732	0.000407262675417906	-0.151660412234278	0.0866414718633547	0.134685206531543	0.123680048680578	-0.0179407107614633	0.829784413247611	0.109574808770271	0.203388212177835
ENSG00000020181	-0.0762900841477832	0.584344908745895	-0.119624963361007	0.395047799458328	-0.527497791955573	0.00192120496970297	-0.0861310351340947	0.537490571192173	-0.023256036190455	0.866843559918216	-0.0520653358323289	0.708007042945838
ENSG00000020219	-0.406785412456885	0.238378120012199	-0.0231421106872816	0.945007580440862	0.0192636885683859	0.954211366336404	0.231604205419517	0.49401285563267	0.242445173241377	0.47441004167141	-0.0776447491802452	0.817157202953323
ENSG00000020256	-0.179242578443899	0.0688507038777599	-0.202759883720929	0.0429276442835848	0.0367902070375798	0.690418810273059	-0.34016761025327	0.00237920827995203	-0.21560572006532	0.0329760116799004	-0.250272349793044	0.0159681584770919
ENSG00000020426	-0.0889162592980952	0.29566026276899	0.0755237365535866	0.371540730171965	-0.0329421204170455	0.692961296532188	-0.247157663473857	0.00973532272908661	-0.0657550117911665	0.434817878156935	-0.00663587574871727	0.936416179837409
ENSG00000020577	-0.0973396272078846	0.255207042058598	-0.0416045520138288	0.619393592671196	-0.109372489082308	0.204024039311344	0.219514787368842	0.0188075695243008	0.00740323262475151	0.929233142136417	0.143093140498005	0.103764462366584
ENSG00000020633	-0.0694817865031139	0.65346675960354	-0.0395875576275744	0.797573686958597	-0.332738908415174	0.0465616374727974	0.908326261936552	4.51695827390749e-05	0.483566447288982	0.00704225936429517	0.333826471710935	0.0459514309928118
ENSG00000020922	0.0918113430604652	0.497034821984073	0.236537881876091	0.0951737468683962	-0.0494182389960915	0.712900366935363	-0.0153798529634379	0.908605733361675	-0.159504472624538	0.246436141472551	-0.0801730862469743	0.552272184153874
ENSG00000021300	0.677564112132711	0.00096506808649103	0.00558668619648195	0.972595744751974	-0.00818365918324737	0.95986699466973	-0.194081976345685	0.245469651292625	-0.257683707295792	0.130362498148278	-0.0894853256281491	0.584394985450205
ENSG00000021355	0.787234673478918	5.06376660247903e-06	0.35067669663037	0.00561235299240009	0.603350246495224	7.40556590247537e-05	0.321142624786926	0.00959255585906556	-0.0706053500459909	0.51602612653727	0.277881502012512	0.0209544574978978
ENSG00000021461	-0.0604744590177337	0.511117727246371	-0.134003809177138	0.158333920979976	-0.0615909169686351	0.50348478574469	0.0716510153257599	0.437821478972688	-0.0360450898224407	0.693701929539242	0.0869457991256177	0.349122372886297
ENSG00000021488	-0.235435253406266	0.106980343590152	-0.241857907221806	0.0986419252446493	-0.0750734387768546	0.59007343317312	0.317382887438039	0.0363084640030355	0.0955233990901929	0.494571939360047	-0.0255145506553989	0.85398517008674
ENSG00000021574	0.0688427080588747	0.594804923306575	-0.142959654993731	0.27802068920674	-0.109528623065003	0.401419168285537	-0.293076525590943	0.0372568219561323	-0.0645448680422938	0.617765616387434	-0.251032554071759	0.0683647239509942
ENSG00000021645	-0.294035462455778	0.0616408383083034	0.387052866270324	0.0185027073570034	0.597073350657949	0.00114563976439089	-0.650225780499812	0.000579883609729451	-0.413686545654948	0.0129909951355035	-0.702777746624759	0.000300576654619395
ENSG00000021762	-0.254151448085148	0.0956526576545326	-0.104829108439906	0.471689364837736	0.0445477166404693	0.757731161005102	-0.220763467827115	0.142583909844213	-0.0408028969324716	0.777469914572183	-0.0951682575735706	0.512737126967945
ENSG00000021776	-0.0697520012302046	0.456834241398747	0.0529030203564442	0.570730436118708	0.0391695507445196	0.673750187514233	-0.207424385089181	0.0401659187737529	-0.0241791657894428	0.794512610201843	-0.0960276897289347	0.310312062606125
ENSG00000021826	-0.301175642068038	0.0187724826941691	0.171474324574346	0.15029850543227	0.154871514556404	0.190629546202624	-0.392407082897929	0.00395265063435628	-0.213551733265288	0.0793441253790374	0.355438945830226	0.00743552279356221
ENSG00000021852	-0.100429059273501	0.360022263561915	-0.136051862250248	0.22113489878417	-0.0262450735385347	0.808023963540301	0.122446137960589	0.268187089949235	0.0762982429761632	0.483752449016971	0.0363427721813623	0.736797510910419
ENSG00000022267	0.385947692598083	0.00489893904834446	0.541050945547175	0.00038716947711542	0.204834680152651	0.095597707098889	-0.273484047215883	0.0321712851139822	-0.119065417760321	0.315149029438036	-0.0215847087341938	0.852677907826285
ENSG00000022277	-0.13488899160914	0.166296869525913	0.079988519288408	0.400213774951907	-0.02644891850899	0.778175445688797	-0.119122596778141	0.217809192332512	-0.108204447118663	0.260507111071248	-0.161006294699797	0.103634716279651
ENSG00000022355	0.00195730716427489	0.991929431487239	0.0917535552300723	0.636882782662282	0.0936238384227646	0.6300927985469	0.171127156499765	0.38375937351396	0.200263223243264	0.310700278923853	0.0275609207072907	0.886784495592428
ENSG00000022556	0.126827220101648	0.471079350124713	-0.00449667523295849	0.979400383329062	0.0155312126204246	0.928946943984974	-0.0688647842965002	0.693425624380599	-0.127656925303032	0.468242560243367	0.328843013176913	0.0765202371284679
ENSG00000022567	-0.0806357465094401	0.596696975782132	-0.0860843309421115	0.572431640716737	-0.213864081927058	0.173977546702672	0.241454690480205	0.128411098202785	0.171230189804888	0.270184206268075	-0.241710138906067	0.128042652881653
ENSG00000022840	-0.00709787992617805	0.933689480942226	-0.0777191936512889	0.369944866053929	0.118067812716072	0.181808279394682	0.232780169600126	0.0156279966133577	0.175051415384631	0.0567318740661808	0.181214907806982	0.0496197735050055
ENSG00000022976	-0.0811385145677619	0.676592354198216	-0.0521759690271182	0.788103797831287	-0.143107804325146	0.465147198784217	0.278344349619083	0.167125228407389	0.100072533908637	0.607581151260077	0.386165827039555	0.0633657721124497
ENSG00000023041	-0.137463644209689	0.215936648699801	-0.0428060678945652	0.691973147857675	-0.138267891769836	0.213420065614719	-0.29035946844693	0.0166737717679091	-0.402228077577107	0.00220202452836285	-0.378567038092704	0.00336991654361025
ENSG00000023171	0.281888925683583	0.0687638230751338	0.0677788754756428	0.641077830651082	0.160825858354839	0.277934728522009	1.20953374732241	1.17224758094544e-06	-0.125906266181665	0.391423797478056	0.292500901989984	0.0601382100536989
ENSG00000023191	-0.173155294289783	0.19166555783614	-0.159710066325648	0.226201955748052	-0.172327395890294	0.193659580856485	0.0160576786125315	0.900295879564497	0.0685306253531959	0.594832638558851	-0.137272194164863	0.294660656480254
ENSG00000023228	-0.0474261292887235	0.659415343991046	0.0543348912348041	0.614040691359966	-0.0965173739916025	0.375451629653951	0.0305821228696423	0.775768753128749	-0.0922193295688682	0.396450982905548	0.0784725843839098	0.468818120756779
ENSG00000023287	0.392489772291821	0.00203934675788399	0.0689180853189892	0.511171383375406	0.39014972632679	0.00212970739454896	0.0303500356909403	0.77078003183253	0.0962712396144987	0.362579644126013	0.289155220283149	0.0141385486955516
ENSG00000023318	0.102839355397858	0.252085199866729	-0.0560775377784193	0.52472409837091	0.0971686159200722	0.277876893081245	-0.0439272732661085	0.617207342128623	-0.0445596490317914	0.612200751288771	0.0685561459961939	0.438592235245554
ENSG00000023330	0.106191955613671	0.30697832278927	-0.077220495136066	0.453179320044796	-0.120233150812454	0.250092026081886	0.112758716471037	0.279267734912942	0.0917807537668072	0.374794743135548	0.0257030279190325	0.800890464675934
ENSG00000023445	-0.123197034455263	0.449403380472125	-0.304667464218386	0.0759823874860921	-0.0698804540937914	0.665459480074377	-1.45070993308302	5.03723122286956e-07	-1.46375656116355	4.55158566052742e-07	-0.830313526657271	0.000158354403621983
ENSG00000023516	0.294428748606293	0.0169405281630405	0.257353118821385	0.0325002041585457	0.299915734883939	0.0153687557845444	0.121141239399332	0.280086928767855	0.270297418090527	0.0259277237050876	0.342558126806306	0.00718429020945525
[truncated: 21,640 more rows]

## Sheet: Table_S4
Table S4. ChIP-Seq significant* peaks from E2F1, CASP8AP2, NPAT, HINFP transcription regulators in hTERT-RPE1 and U2OS cell lines
[truncated: 14,912 more rows]

## Sheet: Table_S5
Table S5. ChIP-Seq significant* peaks (marked as X) from E2F1, CASP8AP2, NPAT, HINFP transcription regulators in hTERT-RPE1 and U2OS cell lines within 2 kb from histone genes TSS
[truncated: 91 more rows]

[truncated: 2 more sheets: Table_S6, Table_S7]
